# Supplementary material for: Emerin modulates spatial organization of chromosome territories in cells on softer matrices
Source: Nucleic Acids Res. 2018 Apr 19;46(11):5561–86. doi: 10.1093/nar/gky288 (PMC6009696; doi:10.1093/nar/gky288)
Supplement: Supplementary Data [file gky288_supplemental_files.zip]

Archive with 14 entries (14 files):
- Deregulated genes on soft matrices_4APR 2018.xlsx
- Suppl Fig 1.tif
- Suppl Fig 10.tif
- Suppl Fig 11.tif
- Suppl Fig 12.tif
- Suppl Fig 2.tif
- Suppl Fig 3.tif
- Suppl Fig 4.tif
- Suppl Fig 5.tif
- Suppl Fig 6.tif
- Suppl Fig 7.tif
- Suppl Fig 8.tif
- Suppl Fig 9.tif
- Supplementary Information_4th April 2018.docx
