# Supplementary material for: Emerin modulates spatial organization of chromosome territories in cells on softer matrices
Source: Nucleic Acids Res. 2018 Apr 19;46(11):5561–86. doi: 10.1093/nar/gky288 (PMC6009696; doi:10.1093/nar/gky288)
Supplement: Supplementary Data [file gky288_supplemental_files.zip › Deregulated genes on soft matrices_4APR 2018.xlsx]

## Sheet: Test 2kPa Ref Glass UP
Chromosome	log2(fold_change)	Gene
chr1	2.00629	TMEM56
chr1	2.00878	PPIE
chr1	2.00966	PSMB2
chr1	2.0132	ATP1A1
chr1	2.03917	ARNT
chr1	2.0737	GALE
chr1	2.11947	ERMAP
chr1	2.19881	ADAM15
chr1	2.20059	RAB3B
chr1	2.23642	CNKSR1
chr1	2.23688	WLS
chr1	2.29705	CHTOP
chr1	2.30171	ATP13A2
chr1	2.35372	BPNT1
chr1	2.37392	ST7L
chr1	2.4104	EPS15
chr1	2.416	TRNAU1AP
chr1	2.42966	CDK11A
chr1	2.45091	TAF1A
chr1	2.45382	MED18
chr1	2.46377	LRRC41
chr1	2.48998	PIAS3
chr1	2.54931	IKBKE
chr1	2.59671	ORC1
chr1	2.62002	MTF1
chr1	2.63393	RFWD2
chr1	2.71285	AGL
chr1	2.757	CSRP1
chr1	2.78829	ADAR
chr1	2.79445	PSMA5
chr1	2.88464	RSRP1
chr1	2.91447	CENPL
chr1	2.92722	EPB41
chr1	2.93016	S100PBP
chr1	3.00268	SSBP3
chr1	3.0398	IPP
chr1	3.13683	SEPN1
chr1	3.15726	ZC3H11A
chr1	3.15983	EFNA1
chr1	3.17915	CRABP2
chr1	3.20962	GPATCH4
chr1	3.27833	RPS6KA1
chr1	3.30597	CCDC18
chr1	3.49973	GUK1
chr1	3.50996	NUDC
chr1	3.5452	ARID4B
chr1	3.60918	CMPK1
chr1	3.7005	LRP8
chr1	3.82728	HIVEP3
chr1	3.89193	PEX19
chr1	4.14975	RERE
chr1	4.33122	STMN1
chr1	4.34185	SDHC
chr1	4.37167	DKFZp781B1423
chr1	4.61367	PRKAB2
chr1	4.65001	APH1A
chr1	4.82725	ODR4
chr1	5.12198	CSF1
chr1	6.07301	KLHL20
chr1	6.51537	CSDE1
chr1	7.10364	LRRC8D
chr1	7.47752	INTS3
chr1	7.64215	SCP2
chr1	7.67229	CC2D1B
chr1	7.70257	EDEM3
chr1	7.86025	RALGPS2
chr1	8.47757	RABGGTB
chr1	8.81053	STK40
chr1	8.86728	OPN3
chr1	9.15319	TRAF5
chr1	9.16246	LAMTOR2
chr1	9.54792	CTNNBIP1
chr1	10.1023	HMGCL
chr1	10.3141	NFYC
chr1	10.504	UQCRH
chr1	11.0795	OSBPL9
chr1	11.1822	JAK1
chr1	11.5044	PSRC1
chr1	11.8254	SETDB1
chr1	12.0315	SERINC2
chr1	12.5838	SMG7
chr1	12.6472	LBR
chr1	12.8499	EYA3
chr1	12.8946	USP24
chr1	13.0677	PAFAH2
chr1	13.1	PHTF1
chr1	13.2117	LAMC1
chr1	13.243	WDTC1
chr1	13.5403	VANGL1
chr1	13.9347	GSTM4
chr1	13.9995	PEF1
chr1	14.1356	MAP7D1
chr1	14.1606	LDLRAP1
chr1	14.325	PLEKHA6
chr1	15.2147	VAMP3
chr1	inf	AHCYL1
chr1	inf	ARF1
chr1	inf	ARHGEF2
chr1	inf	ATAD3B
chr1	inf	CAPZB
chr1	inf	CCNL2
chr1	inf	CDC7
chr1	inf	HIPK1
chr1	inf	ILF2
chr1	inf	KIAA1522
chr1	inf	LAMB3
chr1	inf	LGALS8
chr1	inf	MPC2
chr1	inf	MYCBP
chr1	inf	NBL1
chr1	inf	PSMD4
chr1	inf	PTBP2
chr1	inf	RAD54L
chr1	inf	RCAN3
chr1	inf	RNF115
chr1	inf	SLC16A4
chr1	inf	SLC30A10
chr1	inf	TROVE2
chr10	2.00082	TWNK
chr10	2.07364	LHPP
chr10	2.0971	NFKB2
chr10	2.13301	TCF7L2
chr10	2.22327	WDR37
chr10	2.26541	CREM
chr10	2.28701	MCMBP
chr10	2.31986	BCCIP
chr10	2.40602	TNKS2
chr10	2.46208	ASB13
chr10	2.86635	CUEDC2
chr10	3.16181	FBXO18
chr10	3.58054	ZNF33A
chr10	3.92213	PDCD4
chr10	4.16038	FAM208B
chr10	5.14097	DCLRE1C
chr10	5.3891	USP6NL
chr10	5.84248	ABLIM1
chr10	8.0445	SLF2
chr10	9.33736	KLF6
chr10	9.44102	FAM213A
chr10	10.7931	PITRM1
chr10	11.0992	BMI1
chr10	11.8544	ZNF32-AS3
chr10	12.2547	RPP30
chr10	12.9311	CASP7
chr10	13.8057	FAM175B
chr10	inf	NCOA4
chr10	inf	BMS1P4
chr10	inf	ZFYVE27
chr10	inf	SEMA4G
chr10	inf	FAM24B-CUZD1
chr10	inf	SEPHS1
chr11	2.03565	AMPD3
chr11	2.04373	CEP57
chr11	2.12689	TCP11L1
chr11	2.15602	HMBS
chr11	2.17271	NUP98
chr11	2.17318	UBE4A
chr11	2.23304	PSMD13
chr11	2.24735	LDHA
chr11	2.28357	TMEM216
chr11	2.36652	SPTY2D1-AS1
chr11	2.37141	ZFPL1
chr11	2.64047	RBM14
chr11	2.77484	FAM111B
chr11	2.89848	CAPN1
chr11	2.91307	API5
chr11	3.19856	ARCN1
chr11	3.31479	BBS1
chr11	3.7545	TBRG1
chr11	4.04918	APLP2
chr11	4.39174	SYT12
chr11	4.62567	IL18BP
chr11	4.80349	TRIM5
chr11	7.58872	STARD10
chr11	8.2509	SIK3
chr11	10.283	INCENP
chr11	11.0011	C11orf68
chr11	11.1758	RAB30-AS1
chr11	12.4839	FOXRED1
chr11	13.9688	TTC17
chr11	14.946	COMMD9
chr11	15.3466	RASSF7
chr11	inf	LOC100506082
chr11	inf	SLC3A2
chr11	inf	FAU
chr11	inf	LOC100130987
chr11	inf	SYTL2
chr11	inf	CASP4
chr11	inf	FAM118B
chr12	2.03304	SMARCD1
chr12	2.05865	APPL2
chr12	2.06704	P2RX4
chr12	2.0773	DAZAP2
chr12	2.13024	PDE3A
chr12	2.19146	TFCP2
chr12	2.19186	NAB2
chr12	2.19236	COPZ1
chr12	2.26311	NFYB
chr12	2.33564	BLOC1S1
chr12	2.36913	MARCH9
chr12	2.50465	NABP2
chr12	2.58917	LIMA1
chr12	2.63097	TXNRD1
chr12	2.6416	LARP4
chr12	2.65543	SLC25A3
chr12	2.78062	CD63
chr12	2.80225	VSIG10
chr12	2.82874	IRAK4
chr12	2.8612	PPHLN1
chr12	2.91123	TROAP
chr12	3.26081	ANKRD13A
chr12	3.62609	PPP1CC
chr12	4.16524	POLR3B
chr12	4.6243	SLC48A1
chr12	5.30444	NEDD1
chr12	5.51922	C12orf65
chr12	5.76276	CAMKK2
chr12	6.12131	LETMD1
chr12	6.33381	ZNF664
chr12	7.71233	CACNB3
chr12	7.99429	DRAM1
chr12	8.61487	DIP2B
chr12	9.07672	ZNF26
chr12	10.3347	SLC11A2
chr12	10.4411	CDK2AP1
chr12	10.4544	ANAPC7
chr12	10.5981	EP400
chr12	10.9929	CBX5
chr12	11.9896	LTA4H
chr12	13.484	MGST1
chr12	13.495	RARG
chr12	14.3279	IPO8
chr12	14.9865	DUSP16
chr12	inf	DDX11-AS1
chr12	inf	PCBP2
chr12	inf	RBMS2
chr12	inf	SHMT2
chr12	inf	MARS
chr12	inf	RPSAP52
chr12	inf	VEZT
chr12	inf	PXN-AS1
chr12	inf	EIF2B1
chr13	2.21161	NBEA
chr13	2.69427	RB1
chr13	3.00994	ANKRD10
chr13	3.25029	STARD13
chr13	3.50496	RNF219-AS1
chr13	5.31418	ZMYM2
chr13	5.8024	CENPJ
chr13	8.34667	KATNAL1
chr13	9.82384	EXOSC8
chr13	10.324	ATP11A
chr13	11.0019	RFC3
chr13	14.794	TPT1-AS1
chr13	inf	GTF3A
chr13	inf	PCCA
chr14	2.10465	ZNF410
chr14	2.24122	ANG
chr14	2.53471	ZNF839
chr14	2.84245	TRMT5
chr14	2.8804	BCL2L2-PABPN1
chr14	3.21952	TRAF3
chr14	3.31405	CCNK
chr14	3.43685	SPATA7
chr14	3.49516	SRP54
chr14	4.34688	APEX1
chr14	5.78139	PSMA3
chr14	6.01116	WDR25
chr14	6.88671	KLC1
chr14	9.74467	G2E3
chr14	9.86282	PPM1A
chr14	9.88463	ATL1
chr14	10.8731	GALC
chr14	11.2699	MPP5
chr14	11.6704	WARS
chr14	11.6835	DAAM1
chr14	11.9806	DLST
chr14	13.3536	DDHD1
chr14	13.4297	POLE2
chr14	14.1145	CFL2
chr14	inf	DHRS4-AS1
chr14	inf	ATP5S
chr14	inf	PCNX4
chr14	inf	DCAF4
chr15	2.03882	NIPA2
chr15	2.06434	USP3
chr15	2.07098	ARNT2
chr15	2.29534	TUBGCP5
chr15	2.52093	AAGAB
chr15	2.5962	TBC1D2B
chr15	2.71985	FANCI
chr15	2.92867	DNAJC17
chr15	3.06763	PKM
chr15	3.42601	MAPK6
chr15	3.65324	PSMA4
chr15	4.55939	PDIA3
chr15	5.49961	MORF4L1
chr15	5.9396	NUSAP1
chr15	8.57647	RAB27A
chr15	9.66831	RHOV
chr15	12.0894	EIF3J
chr15	12.945	TSPAN3
chr15	13.0541	IVD
chr15	inf	DMXL2
chr16	2.02975	PARN
chr16	2.30473	NOL3
chr16	2.45515	LOC652276
chr16	2.54003	SETD6
chr16	2.70906	ZNF205-AS1
chr16	2.75176	HAS3
chr16	2.89834	MTSS1L
chr16	2.96715	VPS4A
chr16	3.02668	UTP4
chr16	3.03048	VPS9D1
chr16	3.11534	WWP2
chr16	3.19496	CENPT
chr16	3.27472	TMED6
chr16	7.69167	MPG
chr16	8.44843	ATXN2L
chr16	11.3449	POLR3E
chr16	15.4061	FLYWCH2
chr16	inf	UBE2I
chr16	inf	TNFRSF12A
chr16	inf	NUP93
chr16	inf	KIFC3
chr17	2.08878	CALCOCO2
chr17	2.19701	NXN
chr17	2.25799	BRIP1
chr17	2.27783	LRRC75A-AS1
chr17	2.34087	LLGL2
chr17	2.35229	EIF5A
chr17	2.35438	ABR
chr17	2.36357	COPS3
chr17	2.37355	AP2B1
chr17	2.60235	AATF
chr17	2.63325	ALDH3A1
chr17	2.69813	RFNG
chr17	2.7122	NSRP1
chr17	2.87409	CARD14
chr17	2.91926	EPN2
chr17	3.16577	PEMT
chr17	3.24764	PRPSAP2
chr17	3.2681	LOC107133515
chr17	3.32723	SLC5A10
chr17	3.56812	LINC00674
chr17	4.8274	ABCC3
chr17	5.06242	MLX
chr17	6.35727	DLG4
chr17	7.15188	RPL26
chr17	7.2134	MIS12
chr17	7.45244	ARRB2
chr17	7.68777	THRA
chr17	9.42453	PPM1E
chr17	10.4249	SLC16A3
chr17	11.266	TOB1
chr17	11.5468	ARHGAP44
chr17	11.5705	DHX33
chr17	11.713	PLCD3
chr17	12.2288	CHD3
chr17	12.5241	ASB16
chr17	12.5872	HDAC5
chr17	12.8225	MPDU1
chr17	14.852	MAP2K3
chr17	15.1972	EPN3
chr17	inf	SMG6
chr17	inf	SENP3
chr17	inf	CNP
chr17	inf	KANSL1
chr17	inf	TSPOAP1
chr17	inf	SLC16A5
chr17	inf	METTL23
chr17	inf	SNHG20
chr18	2.16509	CABLES1
chr18	2.23675	SS18
chr18	2.28737	CTDP1
chr18	3.85106	GNAL
chr18	7.7049	ELP2
chr18	15.373	MYL12B
chr18	inf	MBD1
chr19	2.05332	CLPTM1
chr19	2.14224	GIPC1
chr19	2.15572	TRMT1
chr19	2.21931	CHMP2A
chr19	2.2481	ZNF234
chr19	2.25639	IL4I1
chr19	2.30295	ZNF587
chr19	2.34424	PLEKHA4
chr19	2.39943	PPP1R13L
chr19	2.41512	ARHGEF1
chr19	2.48187	BCAT2
chr19	2.77947	SNAPC2
chr19	2.98628	SUPT5H
chr19	3.11836	AP2A1
chr19	3.20819	LSM4
chr19	3.22793	IRF3
chr19	3.40999	SLC25A23
chr19	3.41563	MEX3D
chr19	3.91665	KMT2B
chr19	3.99113	TICAM1
chr19	3.99314	TRAPPC6A
chr19	4.41997	LDLR
chr19	4.43783	TIMM50
chr19	4.74477	DEDD2
chr19	6.83885	KCTD15
chr19	7.36825	PNPLA6
chr19	8.1618	KLK6
chr19	8.31821	EPN1
chr19	8.72063	TCF3
chr19	8.82855	WDR62
chr19	9.7503	ZNF607
chr19	9.91879	SUGP1
chr19	10.2537	WDR83
chr19	10.8307	ZNF260
chr19	11.0909	RPS15
chr19	11.4094	ZNF430
chr19	11.5919	UBXN6
chr19	11.805	C19orf60
chr19	11.8733	TJP3
chr19	12.3809	ZNF77
chr19	12.9467	SLC44A2
chr19	13.1136	EPOR
chr19	14.0535	CIRBP-AS1
chr19	14.2613	ZNF181
chr19	16.0731	PLPPR2
chr19	16.5755	ZNF414
chr19	inf	UPF1
chr19	inf	LSR
chr2	2.01583	GPR35
chr2	2.09587	PLEKHB2
chr2	2.14571	EIF2B4
chr2	2.1679	ALMS1
chr2	2.18099	HAT1
chr2	2.19519	OLA1
chr2	2.27496	INO80B-WBP1
chr2	2.27986	PAX8
chr2	2.32734	REV1
chr2	2.38863	FARP2
chr2	2.43432	GLS
chr2	2.55767	STEAP3
chr2	2.5693	BIRC6
chr2	2.63939	LTBP1
chr2	2.65863	PARD3B
chr2	2.73681	GCC2
chr2	2.77303	RRM2
chr2	2.80743	CLASP1
chr2	3.2942	BCS1L
chr2	3.3003	USP39
chr2	3.42976	FASTKD2
chr2	3.69661	PLCD4
chr2	3.81631	MCFD2
chr2	4.1061	GULP1
chr2	4.22323	TANC1
chr2	4.96196	RPS7
chr2	5.18726	CCT7
chr2	6.49134	LRRFIP1
chr2	6.79245	ITSN2
chr2	7.50452	NBAS
chr2	8.36909	HSPD1
chr2	9.08017	C2orf88
chr2	9.331	LIMS1
chr2	9.69418	PELI1
chr2	10.5572	NR4A2
chr2	11.0774	MAT2A
chr2	11.1283	ANKZF1
chr2	11.2266	TMEM177
chr2	11.663	DYNC2LI1
chr2	11.7018	CERS6
chr2	11.8847	DTYMK
chr2	11.9087	RPL23AP7
chr2	12.2719	SERPINE2
chr2	13.3804	SH3YL1
chr2	13.9527	ANKRD36
chr2	14.262	CREB1
chr2	15.7734	SLC30A6
chr2	inf	CCDC121
chr2	inf	MSH6
chr2	inf	ZNF638
chr2	inf	NCK2
chr2	inf	TSN
chr2	inf	LYPD6B
chr2	inf	TANK
chr2	inf	TLK1
chr2	inf	MAP2
chr20	2.13161	UQCC1
chr20	2.24749	POFUT1
chr20	2.54459	ASXL1
chr20	2.63922	PCMTD2
chr20	2.72594	PIGT
chr20	2.92434	EDEM2
chr20	3.10701	MCM8
chr20	3.13173	EEF1A2
chr20	3.19101	GNAS-AS1
chr20	3.60152	NCOA3
chr20	5.22412	RRBP1
chr20	6.16826	SLMO2-ATP5E
chr20	6.83967	UBE2V1
chr20	8.22154	ACSS2
chr20	10.5194	PHACTR3
chr20	11.1198	ZFP64
chr20	12.1389	PCED1A
chr20	inf	GPCPD1
chr20	inf	TGIF2
chr20	inf	DSN1
chr21	2.04849	SCAF4
chr21	2.48197	UBE2G2
chr21	2.83392	RUNX1
chr21	2.96292	PSMG1
chr21	3.34547	APP
chr21	9.74595	PCNT
chr21	13.652	PRMT2
chr21	14.4391	SYNJ1
chr21	inf	PDE9A
chr22	2.06505	KLHL22
chr22	2.27212	ADSL
chr22	2.35956	BCL2L13
chr22	2.37391	PRR5
chr22	2.39004	PEX26
chr22	2.63062	CRYBB2P1
chr22	2.94116	APOL2
chr22	3.00007	SRRD
chr22	3.29211	LIMK2
chr22	4.00008	PPIL2
chr22	4.60556	L3MBTL2
chr22	5.27022	EWSR1
chr22	8.03222	TMEM184B
chr22	9.88684	GNB1L
chr22	11.4067	BID
chr22	12.2308	ASCC2
chr22	12.2791	DGCR8
chr22	12.3454	CYB5R3
chr22	13.8429	DEPDC5
chr22	15.023	CABP7
chr22	inf	RIMBP3B
chr22	inf	GGT1
chr22	inf	EIF4ENIF1
chr3	2.05841	MYNN
chr3	2.10355	TSEN2
chr3	2.22347	THUMPD3
chr3	2.22919	NCEH1
chr3	2.2454	TFDP2
chr3	2.29389	MYD88
chr3	2.35237	TMEM110-MUSTN1
chr3	2.4396	TMCC1
chr3	2.52589	ECT2
chr3	2.70701	SLC25A36
chr3	2.81582	P4HTM
chr3	2.97031	HRH1
chr3	3.08488	PLS1
chr3	3.30118	CNOT10
chr3	3.34841	ARL13B
chr3	3.50612	MITF
chr3	3.72791	RAB7A
chr3	3.89389	RBM15B
chr3	4.00145	TATDN2
chr3	4.67674	NGLY1
chr3	5.21987	GNL3
chr3	5.76953	ACAD11
chr3	6.87954	ATRIP
chr3	7.88615	BBX
chr3	8.85621	ANAPC13
chr3	9.02769	FLNB
chr3	9.41839	ZMAT3
chr3	10.054	MFN1
chr3	10.5289	ARHGEF3
chr3	10.5724	EXOG
chr3	11.3856	EHHADH-AS1
chr3	11.6963	ABHD14A
chr3	12.122	MIR548G
chr3	12.774	VHL
chr3	12.9797	CHCHD6
chr3	13.8321	MLF1
chr3	14.2282	TBC1D5
chr3	14.2295	MTMR14
chr3	15.1796	TRA2B
chr3	inf	CHCHD4
chr3	inf	MLH1
chr3	inf	RPL22L1
chr3	inf	VPS8
chr3	inf	BDH1
chr4	2.0112	CC2D2A
chr4	2.04857	KIAA0922
chr4	2.04978	NSUN7
chr4	2.41385	KLHL2
chr4	2.42365	OCIAD1
chr4	2.67707	G3BP2
chr4	2.70976	RAP1GDS1
chr4	3.0718	KIAA0232
chr4	3.09186	RASSF6
chr4	3.13834	HNRNPD
chr4	3.43691	PDLIM5
chr4	3.68848	WFS1
chr4	3.99894	FAM200B
chr4	7.63905	AFF1
chr4	8.98283	SH3D19
chr4	11.4413	NSD2
chr4	16.0708	AFAP1-AS1
chr4	inf	NDUFC1
chr5	2.03723	CAST
chr5	2.07117	MFAP3
chr5	2.13641	CREBRF
chr5	2.15949	AK6
chr5	2.19365	GRAMD3
chr5	2.89893	TARS
chr5	3.05162	CANX
chr5	3.4372	CDC20B
chr5	3.60602	VDAC1
chr5	3.75498	HNRNPAB
chr5	4.08977	HMMR
chr5	4.32374	HSD17B4
chr5	5.38871	UIMC1
chr5	5.69592	MARCH6
chr5	6.23359	TRAPPC13
chr5	7.48452	CLINT1
chr5	7.66472	RELL2
chr5	7.72269	RNF14
chr5	8.35365	NSD1
chr5	8.68906	TSPAN17
chr5	8.81232	MTX3
chr5	9.37502	OCLN
chr5	11.525	RAI14
chr5	13.7519	H2AFY
chr5	13.8495	SH3RF2
chr5	inf	PPWD1
chr5	inf	SRP19
chr6	2.05925	BRPF3
chr6	2.07823	FOXP4
chr6	2.18486	CYB5R4
chr6	2.19459	CITED2
chr6	2.24197	PRSS16
chr6	2.3183	MCCD1
chr6	2.33315	MUT
chr6	2.35776	ZSCAN26
chr6	2.40177	MICA
chr6	2.59656	PEX7
chr6	2.81822	DOPEY1
chr6	2.82699	TBC1D7
chr6	2.95456	SLC18B1
chr6	3.45916	DAXX
chr6	3.50479	AFDN
chr6	3.54982	NFKBIL1
chr6	4.16667	BTBD9
chr6	4.6493	SLC25A27
chr6	5.05432	LOC100129518
chr6	5.244	GMNN
chr6	5.5145	MCM3
chr6	7.88431	HFE
chr6	8.70919	SNRPC
chr6	8.7327	FIG4
chr6	10.5715	PPARD
chr6	10.9858	EYS
chr6	11.2749	BEND3
chr6	11.4461	POLH
chr6	12.5688	STXBP5-AS1
chr6	13.7577	SYNJ2
chr6	14.1691	FBXO9
chr6	14.4863	CDKN1A
chr6	inf	GMDS
chr6	inf	ZSCAN9
chr6	inf	HSP90AB1
chr6	inf	MYB
chr7	2.00535	ZNF655
chr7	2.06939	CCT6P3
chr7	2.08523	STK17A
chr7	2.09057	TAX1BP1
chr7	2.09076	MRPS33
chr7	2.15351	PMPCB
chr7	2.23477	CUX1
chr7	2.29434	PTPN12
chr7	2.36955	GTF2IRD1
chr7	2.43057	WIPI2
chr7	2.44857	GNAI1
chr7	2.55106	SUMF2
chr7	2.61094	GGCT
chr7	2.66731	ZNF398
chr7	2.81823	DMTF1
chr7	2.84323	CDK5
chr7	2.87231	LMTK2
chr7	2.91865	HBP1
chr7	3.11077	LUC7L2
chr7	3.13935	AKAP9
chr7	3.28855	ZNF786
chr7	4.08687	SEPT7
chr7	4.36752	SRI
chr7	4.43107	TNPO3
chr7	6.6054	CLDN12
chr7	9.51344	TES
chr7	9.81629	PNPLA8
chr7	10.1995	PHTF2
chr7	10.3021	RBM33
chr7	10.3618	ABHD11-AS1
chr7	10.623	SCRN1
chr7	10.7466	BRAT1
chr7	12.4007	MAFK
chr7	14.1272	CCM2
chr7	14.2434	STEAP2
chr7	14.8704	ASNS
chr7	15.1049	BCAP29
chr7	inf	PRKAR1B
chr7	inf	SUN1
chr7	inf	LSM5
chr7	inf	TNS3
chr7	inf	BCL7B
chr7	inf	ARPC1B
chr7	inf	IMPDH1
chr7	inf	MEST
chr7	inf	TMEM140
chr8	2.04574	TM2D2
chr8	2.04608	LSM1
chr8	2.0493	AP3M2
chr8	2.09846	ATP6V1H
chr8	2.1467	PDP1
chr8	2.27245	GDAP1
chr8	2.33576	RNF170
chr8	2.51889	PUF60
chr8	2.55456	FZD6
chr8	2.56489	STAU2-AS1
chr8	2.85837	DERL1
chr8	2.97404	FZD3
chr8	3.11853	TOP1MT
chr8	3.13811	LRRCC1
chr8	3.86859	FNTA
chr8	4.38405	MROH1
chr8	4.59793	ESRP1
chr8	5.30018	YWHAZ
chr8	7.61335	SH2D4A
chr8	10.8144	CTHRC1
chr8	10.8965	LETM2
chr8	12.0756	MTFR1
chr8	12.9689	CHRAC1
chr8	13.1166	BMP1
chr8	13.5884	ZNF704
chr8	15.53	IKBKB
chr8	15.7164	POP1
chr8	inf	FAM86B3P
chr8	inf	FAM66A
chr8	inf	CLU
chr8	inf	CLVS1
chr8	inf	ELOC
chr8	inf	OXR1
chr9	2.02794	WDR5
chr9	2.41534	PHF2
chr9	2.65317	TNFSF15
chr9	2.67705	ALDH1B1
chr9	2.82517	EHMT1
chr9	2.86656	GLE1
chr9	2.90283	C9orf66
chr9	2.96927	LINC00476
chr9	3.03301	RALGPS1
chr9	3.80528	PTCH1
chr9	3.83555	SPTAN1
chr9	5.13433	RGS3
chr9	5.74095	NEK6
chr9	8.6015	MFSD14B
chr9	10.1017	PTPA
chr9	10.3038	KIAA1958
chr9	12.469	ANAPC2
chr9	12.5003	GTF3C5
chr9	13.1306	GSN
chr9	13.8475	DOLPP1
chr9	inf	NUDT2
chr9	inf	FBXO10
chr9	inf	VPS13A-AS1
chr9	inf	RALGDS
chrX	2.05124	HCCS
chrX	2.07282	SLC9A6
chrX	2.09742	STK26
chrX	2.14296	BCYRN1
chrX	2.16351	PRRG1
chrX	2.38531	MORF4L2
chrX	2.4303	RPS6KA3
chrX	2.62934	AP1S2
chrX	2.77256	RP2
chrX	2.9756	ZFX-AS1
chrX	3.00919	ATRX
chrX	3.16135	YIPF6
chrX	3.30863	UBA1
chrX	3.31477	PHKA2-AS1
chrX	3.86424	MOSPD2
chrX	9.33349	IRAK1
chrX	12.7788	FMR1-AS1
chrX	inf	UXT
chrX	inf	ALG13
chrX	inf	VAMP7

## Sheet: Test 2kPa Ref Glass DOWN
Chromosome	log2(fold_change)	Gene
chr1	-inf	ATF6
chr1	-inf	CCBL2
chr1	-inf	DESI2
chr1	-inf	EIF4G3
chr1	-inf	GNPAT
chr1	-inf	MIER1
chr1	-inf	PHTF1
chr1	-inf	TMEM183A
chr1	-inf	TP53BP2
chr1	-inf	TTF2
chr1	-2.00047	IKBKE
chr1	-2.00622	HINFP
chr1	-2.00976	TRNT1
chr1	-2.01003	RWDD3
chr1	-2.01406	ZDHHC18
chr1	-2.01782	NUAK2
chr1	-2.02633	PEX14
chr1	-2.03455	TTL
chr1	-2.03613	SMG5
chr1	-2.03867	USF1
chr1	-2.04523	DIO1
chr1	-2.05013	PRDM2
chr1	-2.05613	CCDC28B
chr1	-2.05662	LRRC40
chr1	-2.05856	EPS8L3
chr1	-2.06218	SNX7
chr1	-2.0677	SH3D21
chr1	-2.07744	PLEKHA5
chr1	-2.08523	TMX1
chr1	-2.08574	NOTCH2
chr1	-2.08761	NUP210L
chr1	-2.08931	POU2F1
chr1	-2.09334	SS18
chr1	-2.10037	UBXN11
chr1	-2.1025	C1orf50
chr1	-2.10463	HIST2H2AC
chr1	-2.10781	MROH8
chr1	-2.11159	C1orf43
chr1	-2.11755	ALG10B
chr1	-2.11811	SRSF4
chr1	-2.1256	ADAR
chr1	-2.128	RBBP5
chr1	-2.13081	RUSC1
chr1	-2.13701	NOS1AP
chr1	-2.13822	ZNF695
chr1	-2.14497	SIPA1L2
chr1	-2.15446	GPR75-ASB3
chr1	-2.17112	MTOR
chr1	-2.17403	LZIC
chr1	-2.18685	DCAF8
chr1	-2.19361	HERC4
chr1	-2.19685	SLC50A1
chr1	-2.21225	HMCN1
chr1	-2.22095	SH3GL1
chr1	-2.23208	DNAL1
chr1	-2.23405	UBR4
chr1	-2.24476	GORAB
chr1	-2.24683	CNKSR3
chr1	-2.24973	FDPS
chr1	-2.25172	TRNAU1AP
chr1	-2.26492	EFCAB7
chr1	-2.27695	IKBIP
chr1	-2.30162	MFN1
chr1	-2.32389	VPS45
chr1	-2.33854	MIPOL1
chr1	-2.35046	AUNIP
chr1	-2.35128	PGBD2
chr1	-2.35696	DEPDC1
chr1	-2.35986	RGS5
chr1	-2.35992	C4BPB
chr1	-2.3841	UBAP2L
chr1	-2.38707	DDX59
chr1	-2.39705	CSF1
chr1	-2.40149	VANGL1
chr1	-2.41526	SOX13
chr1	-2.41739	NUP88
chr1	-2.43692	ARNT
chr1	-2.43992	PRKAB2
chr1	-2.44118	PCDH9
chr1	-2.46619	PLEKHA6
chr1	-2.48306	MKNK1-AS1
chr1	-2.49392	KLHL20
chr1	-2.50426	TMEM56
chr1	-2.5089	NFIA
chr1	-2.52539	DDAH1
chr1	-2.53404	EIF5A2
chr1	-2.56102	OSBPL2
chr1	-2.67513	KIAA0355
chr1	-2.68318	KIAA0319L
chr1	-2.68547	SARG
chr1	-2.69609	TMCO4
chr1	-2.69696	EFCAB2
chr1	-2.70749	TARBP1
chr1	-2.71693	GTF2B
chr1	-2.78171	MLLT6
chr1	-2.81069	KRTCAP2
chr1	-2.85338	MACF1
chr1	-2.90523	CPSF3L
chr1	-2.91445	TARDBP
chr1	-2.99378	ZNF672
chr1	-3.0122	TAF1A
chr1	-3.01339	SPAG9
chr1	-3.01449	ABCD3
chr1	-3.15875	MXRA8
chr1	-3.20069	ATXN3
chr1	-3.30964	AP3B2
chr1	-3.31469	ATG4C
chr1	-3.31792	RAB3B
chr1	-3.38281	DAP3
chr1	-3.45962	CYP46A1
chr1	-3.57218	RPL7
chr1	-3.62823	MAPKAPK2
chr1	-3.73689	TMEM212
chr1	-3.76841	ARID1A
chr1	-3.78129	ZMYM6
chr1	-3.82038	AKR1A1
chr1	-3.86441	TAF5L
chr1	-3.94893	RABGGTB
chr1	-4.14226	TMEM181
chr1	-4.9103	BROX
chr1	-5.26414	S100A2
chr1	-5.39828	CAMTA1
chr1	-5.47263	BMP8A
chr1	-5.58509	SOAT1
chr1	-6.04267	PUM1
chr1	-6.32309	KDM5B
chr1	-6.51133	GPATCH2
chr1	-6.88937	HIPK1
chr1	-7.1593	ORC1
chr1	-7.38703	FAM129A
chr1	-7.95842	CNST
chr1	-8.27608	CEP350
chr1	-8.4103	WRAP73
chr1	-8.60311	HNRNPR
chr1	-8.63208	IPP
chr1	-9.652	STK40
chr1	-9.95191	DEDD
chr1	-10.5825	LRRC39
chr1	-10.6074	ADAM15
chr1	-10.7459	PHACTR4
chr1	-10.7868	YY1AP1
chr1	-10.8633	RPRD2
chr1	-11.1325	USP33
chr1	-11.2613	C1orf106
chr1	-11.6665	DHDDS
chr1	-11.719	COA7
chr1	-12.0287	ARV1
chr1	-12.0586	OMA1
chr1	-12.1594	DKFZp686J14104
chr1	-12.7072	SMIM12
chr1	-13.1824	ZBTB37
chr1	-13.8721	PANK4
chr1	-14.3669	CYB5R1
chr1	-14.6371	MMTAG2
chr10	-inf	CREM
chr10	-inf	SLF2
chr10	-inf	SFXN3
chr10	-inf	DCLRE1A
chr10	-inf	OPTN
chr10	-inf	PITRM1
chr10	-2.01411	NMT2
chr10	-2.01453	NUTM2A
chr10	-2.03252	ZNF248
chr10	-2.04016	UPF2
chr10	-2.05134	ABLIM1
chr10	-2.07121	USP54
chr10	-2.1174	KCTD20
chr10	-2.12495	HNRNPF
chr10	-2.13164	BMI1
chr10	-2.20671	FAM53B
chr10	-2.20886	FAM24B-CUZD1
chr10	-2.23141	AP3M1
chr10	-2.29422	COMMD3-BMI1
chr10	-2.30213	OAT
chr10	-2.35748	MKLN1
chr10	-2.4151	ZNF33A
chr10	-2.4267	CASP10
chr10	-2.46425	SPPL2A
chr10	-2.47104	SIRT1
chr10	-2.51274	DIP2C
chr10	-2.55494	SLIT1
chr10	-2.61238	FRMD4A
chr10	-2.62203	KCNE4
chr10	-2.63341	ZNF37A
chr10	-2.94775	OLMALINC
chr10	-3.00611	BMS1P4
chr10	-3.1346	TCF7L2
chr10	-3.21166	HECTD2-AS1
chr10	-3.40732	ZFYVE27
chr10	-4.01417	DDX50
chr10	-6.41036	DCLRE1C
chr10	-8.40858	ANK3
chr10	-9.65261	ANKRD26
chr10	-11.5423	WAC-AS1
chr10	-15.1226	POLL
chr11	-inf	TSPAN4
chr11	-inf	LDHAL6A
chr11	-inf	BDNF-AS
chr11	-inf	HSD17B12
chr11	-inf	PRDX5
chr11	-inf	KDM2A
chr11	-inf	MRPL48
chr11	-inf	CEP164
chr11	-inf	ST3GAL4
chr11	-2.00601	SYT12
chr11	-2.05721	FAM76B
chr11	-2.06612	CARS
chr11	-2.08017	IL18BP
chr11	-2.08171	BBS1
chr11	-2.08316	ZNF215
chr11	-2.08856	PIWIL4
chr11	-2.14149	C11orf80
chr11	-2.14153	FKBP2
chr11	-2.15334	RNF121
chr11	-2.17773	MARK2
chr11	-2.1932	C11orf68
chr11	-2.20404	APIP
chr11	-2.25217	DDB2
chr11	-2.30026	APLP2
chr11	-2.3027	RAD9A
chr11	-2.40064	TBCEL
chr11	-2.48037	INCENP
chr11	-2.51652	HMBS
chr11	-2.51868	NUDT22
chr11	-2.60273	KLC2
chr11	-2.61228	PATL1
chr11	-2.64308	KCNJ5
chr11	-2.71046	VPS51
chr11	-2.74365	CAPN1
chr11	-2.77842	B3GAT3
chr11	-2.7983	KMT2A
chr11	-2.82163	CDON
chr11	-2.83097	TP53AIP1
chr11	-2.93993	SIDT2
chr11	-3.01721	NADSYN1
chr11	-3.06954	PNPLA2
chr11	-3.16188	TMEM126A
chr11	-3.29679	DGKZ
chr11	-3.56402	PGGHG
chr11	-3.58069	MAP3K11
chr11	-3.66265	C11orf98
chr11	-3.82747	RDX
chr11	-4.06291	PPP6R3
chr11	-4.55862	API5
chr11	-5.63859	CCDC85B
chr11	-5.976	CXCR5
chr11	-6.67249	AMPD3
chr11	-8.75042	SYTL2
chr11	-9.85688	UBE4A
chr11	-10.1696	FERMT3
chr11	-10.3302	GANAB
chr11	-14.5894	RAB30-AS1
chr12	-inf	LOC100507424
chr12	-inf	PRKAG1
chr12	-inf	RBMS2
chr12	-inf	C12orf65
chr12	-2.00447	EP400NL
chr12	-2.01206	CSAD
chr12	-2.02101	CCDC38
chr12	-2.04993	SFSWAP
chr12	-2.1115	MAPKAPK5-AS1
chr12	-2.19463	TAPBPL
chr12	-2.22886	ATP6V0A2
chr12	-2.24101	GABARAPL1
chr12	-2.24575	VEZT
chr12	-2.31791	DRAM1
chr12	-2.4193	LARP4
chr12	-2.45319	GNS
chr12	-2.52435	PUS1
chr12	-2.57783	NEDD1
chr12	-2.71852	WASHC4
chr12	-2.80414	STAB2
chr12	-2.84641	LETMD1
chr12	-2.89003	TMTC3
chr12	-3.01765	PGAM5
chr12	-3.13009	SP1
chr12	-3.65576	NOP2
chr12	-3.71943	KLHL42
chr12	-3.72731	ETV6
chr12	-3.97288	SLC11A2
chr12	-4.11955	SYT1
chr12	-4.1784	TFCP2
chr12	-4.48651	ATN1
chr12	-5.4164	DAZAP2
chr12	-5.47754	CD63
chr12	-5.51821	TMEM106C
chr12	-5.79998	UBE3B
chr12	-6.30851	B4GALNT3
chr12	-7.46683	MARS
chr12	-8.83459	LRRC23
chr12	-8.9613	EP400
chr12	-9.22964	ACVR1B
chr12	-10.0956	CACNB3
chr12	-10.7957	TROAP
chr12	-12.6971	RASSF3
chr13	-2.03612	CENPJ
chr13	-2.09494	PCCA
chr13	-2.24314	LINC00460
chr13	-2.39652	SERPINE3
chr13	-2.46012	UBAC2-AS1
chr13	-2.89554	MIPEP
chr13	-3.054	DLEU2
chr13	-4.87571	EXOSC8
chr13	-6.79876	LAMP1
chr13	-7.87947	NBEA
chr13	-8.63047	KATNAL1
chr13	-10.2462	NAXD
chr13	-10.4706	DGKH
chr13	-11.4334	ATP11A
chr14	-inf	MPP5
chr14	-2.01069	EXD2
chr14	-2.06602	CHD8
chr14	-2.08552	METTL17
chr14	-2.12615	DCAF11
chr14	-2.1534	LGALS3
chr14	-2.28289	KLHDC2
chr14	-2.3279	C14orf80
chr14	-2.43382	BDKRB2
chr14	-2.46517	RPPH1
chr14	-2.82589	NRXN3
chr14	-2.84163	DCAF5
chr14	-3.56319	APEX1
chr14	-3.65495	ATP5S
chr14	-3.7741	GNG2
chr14	-3.93486	ABHD4
chr14	-6.65077	TTLL5
chr14	-7.27762	BCL2L2-PABPN1
chr14	-7.69583	L2HGDH
chr14	-9.20597	KLC1
chr14	-9.79649	TRAF3
chr14	-10.4699	PRPF39
chr14	-11.2435	VRK1
chr14	-12.0039	POLE2
chr14	-12.4508	TOMM20L
chr14	-12.6125	PLEKHH1
chr14	-12.938	CHURC1
chr14	-13.2072	SPATA7
chr14	-13.767	PARP2
chr14	-14.6107	IFI27L1
chr15	-inf	IVD
chr15	-2.0549	TTLL13P
chr15	-2.06334	FBXO22
chr15	-2.06741	FAM81A
chr15	-2.0761	MORF4L1
chr15	-2.25028	DTWD1
chr15	-2.30923	RAD51
chr15	-2.33032	NIPA2
chr15	-2.38826	MAP2K5
chr15	-2.61849	CSK
chr15	-2.62248	NEIL1
chr15	-2.86293	THSD4
chr15	-3.1579	PKM
chr15	-3.32093	TUBGCP5
chr15	-4.34379	DMXL2
chr15	-5.57572	TBC1D2B
chr15	-9.15253	AP4E1
chr15	-12.609	UBL7-AS1
chr16	-inf	GABARAPL2
chr16	-2.0306	C16orf62
chr16	-2.04845	CKLF
chr16	-2.06395	DNAAF1
chr16	-2.24306	DHODH
chr16	-2.27748	ANKS3
chr16	-2.34239	ZNF205-AS1
chr16	-2.38403	RRN3P1
chr16	-2.61904	ZNF267
chr16	-2.62129	NDE1
chr16	-2.64785	VPS9D1
chr16	-2.71386	GNPTG
chr16	-2.72294	CAPN15
chr16	-2.81044	NOL3
chr16	-2.94992	ACSM3
chr16	-3.07033	TNFRSF12A
chr16	-3.08982	ATF7IP2
chr16	-3.09341	NTHL1
chr16	-3.1744	HAS3
chr16	-3.25451	SNRNP25
chr16	-3.3681	IST1
chr16	-3.37222	MPG
chr16	-3.51986	RAB11FIP3
chr16	-3.91272	COG7
chr16	-3.94444	CMC2
chr16	-4.37429	USP31
chr16	-7.10325	NFAT5
chr16	-8.42749	CHMP1A
chr16	-9.33655	LPCAT2
chr16	-11.5854	RAB40C
chr16	-12.7343	PIGQ
chr16	-14.9667	PHKB
chr17	-inf	EIF5A
chr17	-inf	LLGL1
chr17	-inf	PTGES3L-AARSD1
chr17	-inf	ATP5H
chr17	-2.01188	LOC107133515
chr17	-2.02034	TSEN54
chr17	-2.03201	FOXK2
chr17	-2.07585	DHX33
chr17	-2.10537	TOM1L1
chr17	-2.12041	NDUFAF8
chr17	-2.15224	EPN2
chr17	-2.16965	CARD14
chr17	-2.19088	SDF2
chr17	-2.20068	ARHGAP23
chr17	-2.23736	CTNS
chr17	-2.25862	TEX14
chr17	-2.26463	KAT2A
chr17	-2.28143	SPAG5-AS1
chr17	-2.30213	TAF15
chr17	-2.37254	LLGL2
chr17	-2.42186	MRPS23
chr17	-2.46669	TAC4
chr17	-2.50305	METTL23
chr17	-2.61257	ZBTB4
chr17	-2.74197	DLG4
chr17	-2.82247	GIT1
chr17	-2.93641	TRIM65
chr17	-2.98175	LOC100287042
chr17	-3.00147	NF1
chr17	-3.11721	RUNDC3A
chr17	-3.26141	NME1-NME2
chr17	-3.48936	SP2
chr17	-3.51443	SYNRG
chr17	-4.26765	SNHG16
chr17	-5.69455	LRRC75A-AS1
chr17	-5.80366	PLCD3
chr17	-7.35113	MINK1
chr17	-9.95715	ARRB2
chr17	-10.0491	THRA
chr17	-10.1179	LIG3
chr17	-10.1367	KANSL1
chr17	-10.6548	SNHG20
chr17	-10.9582	LGALS3BP
chr17	-12.6206	MLX
chr18	-inf	LOC100505549
chr18	-2.00689	TMX3
chr18	-2.11858	MIR924HG
chr18	-2.14002	LINC00909
chr18	-2.70756	ADNP2
chr18	-3.25452	NEDD4L
chr18	-5.12495	ZBTB14
chr19	-inf	MIR639
chr19	-inf	ATP5SL
chr19	-inf	DEDD2
chr19	-inf	MED25
chr19	-inf	CNOT3
chr19	-2.00515	MZF1-AS1
chr19	-2.00767	PROSER3
chr19	-2.01508	ZNF791
chr19	-2.02439	SELENOW
chr19	-2.10044	IRF3
chr19	-2.1047	IGFL2
chr19	-2.11907	SUPT5H
chr19	-2.13823	LDLR
chr19	-2.15595	GSK3A
chr19	-2.25051	SNAPC2
chr19	-2.31875	FXYD5
chr19	-2.32332	CEBPG
chr19	-2.34635	AKAP8
chr19	-2.34657	ZNF430
chr19	-2.37358	UBXN6
chr19	-2.37773	KANK3
chr19	-2.37827	PLEKHA4
chr19	-2.39046	EPOR
chr19	-2.45113	TRAPPC6A
chr19	-2.4768	DHX34
chr19	-2.48674	ZNF551
chr19	-2.56873	TCF3
chr19	-2.65872	HAUS5
chr19	-2.68697	ARHGEF1
chr19	-2.73656	PPP1R13L
chr19	-2.92102	SMARCA4
chr19	-2.92521	GGN
chr19	-2.95994	CSNK1G2
chr19	-3.04992	BCKDHA
chr19	-3.08864	TICAM1
chr19	-3.14687	ZNF433
chr19	-3.32239	CC2D1A
chr19	-3.3449	SAFB
chr19	-3.63693	PLPPR2
chr19	-3.71369	AES
chr19	-4.52254	U2AF2
chr19	-5.67303	GTPBP3
chr19	-7.26841	SIRT2
chr19	-7.52368	ZNF700
chr19	-8.93822	GATAD2A
chr19	-9.74969	LONP1
chr19	-9.95672	KLK6
chr19	-11.7557	ADGRE5
chr19	-12.4013	MRPL4
chr19	-13.0999	GPR108
chr19	-13.7159	CHAF1A
chr19	-14.4345	POLD1
chr19	-15.2178	ZNF607
chr2	-inf	INO80B-WBP1
chr2	-inf	ANKRD36
chr2	-inf	RNF25
chr2	-inf	FARP2
chr2	-2.03732	CCT4
chr2	-2.05748	SLC8A1-AS1
chr2	-2.07698	USP40
chr2	-2.0836	GALM
chr2	-2.08787	IL1R2
chr2	-2.09816	TAF1B
chr2	-2.14215	EPB41L5
chr2	-2.26072	PLCD4
chr2	-2.35059	ZAK
chr2	-2.38038	LIMS1
chr2	-2.38227	ASAP2
chr2	-2.39502	USP39
chr2	-2.41757	EML6
chr2	-2.43826	SNED1
chr2	-2.46615	ELMOD3
chr2	-2.50311	POLR1B
chr2	-2.54103	C2orf88
chr2	-2.56182	TANK
chr2	-2.63985	REV1
chr2	-2.68834	BOLA3
chr2	-2.84483	PSMD1
chr2	-2.87179	PHOSPHO2
chr2	-2.94884	SPAST
chr2	-3.02103	SLC30A6
chr2	-3.04704	LRRFIP1
chr2	-3.17275	CIAO1
chr2	-3.17618	WDPCP
chr2	-3.18614	TMEM214
chr2	-3.20001	CCNYL1
chr2	-3.32089	UBR3
chr2	-3.35971	NPHP1
chr2	-3.50147	FASTKD2
chr2	-3.75535	ITSN2
chr2	-3.79544	C2orf54
chr2	-3.83679	GULP1
chr2	-4.48774	RIF1
chr2	-5.38654	PPIL3
chr2	-5.54032	CHN1
chr2	-5.63691	OSBPL6
chr2	-6.68996	SPATS2L
chr2	-6.81232	CLASP1
chr2	-7.00619	BIRC6
chr2	-9.27684	CREB1
chr2	-10.3823	RANBP2
chr2	-10.7269	TANC1
chr2	-12.0173	COPS8
chr2	-13.7233	SP140L
chr20	-inf	PCNA
chr20	-2.00735	SYS1
chr20	-2.03838	UBOX5-AS1
chr20	-2.04463	RRBP1
chr20	-2.18369	RTEL1
chr20	-2.32229	STAU1
chr20	-2.35619	PCED1A
chr20	-2.67012	SLC9A8
chr20	-2.90772	ZFP64
chr20	-2.9139	RBM39
chr20	-2.9175	CSE1L
chr20	-2.93546	MTG2
chr20	-2.95327	DNAJC5
chr20	-3.61425	SDCBP2
chr20	-3.69372	EDEM2
chr20	-3.93477	TGIF2
chr20	-8.48503	MAVS
chr20	-10.4122	SEC23B
chr20	-15.1995	AAR2
chr21	-2.05371	DIP2A
chr21	-2.10912	IFNAR1
chr21	-2.58563	LSS
chr21	-2.58678	MRAP
chr21	-2.6812	GART
chr21	-14.1765	ATP5J
chr22	-inf	ASCC2
chr22	-inf	TSPO
chr22	-2.01413	PRR34
chr22	-2.06878	ZNRF3
chr22	-2.3206	EIF4ENIF1
chr22	-2.34834	PES1
chr22	-2.35905	KLHL22
chr22	-2.49141	CRYBB2P1
chr22	-2.51999	HMGXB4
chr22	-2.54154	PEX26
chr22	-2.70748	IL17RA
chr22	-2.95609	DGCR8
chr22	-3.33566	SFI1
chr22	-3.50336	SLC16A8
chr22	-4.02956	EWSR1
chr22	-4.84712	CPT1B
chr22	-5.01556	SEC14L2
chr22	-7.50083	PPP6R2
chr22	-10.1717	GGT1
chr22	-13.273	HDHD5
chr3	-inf	THUMPD3
chr3	-inf	TSEN2
chr3	-inf	FGD5-AS1
chr3	-inf	TBC1D5
chr3	-inf	STXBP5L
chr3	-inf	NEK11
chr3	-inf	XRN1
chr3	-2.00516	MYD88
chr3	-2.01943	TTC14
chr3	-2.03067	CCDC66
chr3	-2.03103	SENP2
chr3	-2.03298	CCDC51
chr3	-2.04915	CMTM7
chr3	-2.05375	TFG
chr3	-2.06816	NISCH
chr3	-2.06869	RNF7
chr3	-2.08993	UBE2E1
chr3	-2.13484	SLC25A36
chr3	-2.1392	SGO1
chr3	-2.14527	IL17RB
chr3	-2.19449	VIPR1
chr3	-2.25676	ABI3BP
chr3	-2.28862	LPP-AS2
chr3	-2.33977	SLC9C1
chr3	-2.34216	NDUFB5
chr3	-2.34996	FAM131A
chr3	-2.38473	ACAD11
chr3	-2.49607	EIF4A2
chr3	-2.55414	TATDN2
chr3	-2.55841	CAPN7
chr3	-2.65381	IP6K1
chr3	-2.69603	TXNRD3NB
chr3	-2.74757	IRAK2
chr3	-2.88899	PDIA5
chr3	-2.93197	CMC1
chr3	-3.19979	MITF
chr3	-3.26007	PIGX
chr3	-3.32051	PDHB
chr3	-3.79017	GPR62
chr3	-3.80223	RBM15B
chr3	-4.2343	MIR548G
chr3	-4.24544	YEATS2
chr3	-4.26921	ZNF589
chr3	-4.36025	EHHADH-AS1
chr3	-4.87482	ANAPC13
chr3	-4.93227	TIMMDC1
chr3	-6.08704	MFSD1
chr3	-9.11763	BBX
chr3	-9.16784	PIK3CB
chr3	-9.23576	RPP14
chr3	-11.9917	B3GALNT1
chr3	-13.0871	GXYLT2
chr3	-13.7618	CNOT10
chr3	-14.024	ABCC5
chr4	-inf	PDLIM5
chr4	-2.02248	REST
chr4	-2.09821	NSD2
chr4	-2.1249	C4orf19
chr4	-2.39193	LINC00616
chr4	-2.49236	SH3D19
chr4	-2.56709	FAM200B
chr4	-2.57251	NDUFC1
chr4	-2.62649	PPM1K
chr4	-2.71968	KLHL2
chr4	-2.7631	BMPR1B
chr4	-2.7948	NAAA
chr4	-2.92826	G3BP2
chr4	-3.19081	TACC3
chr4	-3.33053	TRAPPC11
chr4	-4.0459	PTPN13
chr4	-7.05953	KIAA1211
chr4	-7.33572	TET2
chr4	-7.49591	WFS1
chr4	-7.60239	AFF1
chr4	-9.62868	CC2D2A
chr4	-12.6322	CLCN3
chr4	-13.1515	KIT
chr4	-13.4913	SPATA5
chr5	-inf	IL6ST
chr5	-2.01403	C5orf34
chr5	-2.03737	CEP72
chr5	-2.07267	LOC202181
chr5	-2.14502	TRAPPC13
chr5	-2.17092	DROSHA
chr5	-2.19354	CHD1
chr5	-2.25519	HNRNPH1
chr5	-2.36121	TCOF1
chr5	-2.36818	MATR3
chr5	-2.38371	TMCO6
chr5	-2.44474	FAXDC2
chr5	-2.52708	FCHO2
chr5	-2.53657	SLC22A4
chr5	-2.61924	PDLIM7
chr5	-2.63454	CSNK1G3
chr5	-2.93988	G3BP1
chr5	-2.97649	EXOC3
chr5	-3.21067	POC5
chr5	-3.2671	RASGRF2
chr5	-3.35829	PCBD2
chr5	-3.39811	TPPP
chr5	-3.5437	APC
chr5	-5.3022	HNRNPAB
chr5	-5.33108	GNPDA1
chr5	-7.71663	UIMC1
chr5	-9.59297	DHFR
chr5	-9.96025	FNIP1
chr5	-11.4101	ANKHD1
chr5	-11.7564	TSPAN17
chr6	-inf	CCHCR1
chr6	-inf	POLH
chr6	-inf	EPM2A
chr6	-2.0355	HIST1H4C
chr6	-2.05774	CMTR1
chr6	-2.07942	HDAC2
chr6	-2.09621	HIST1H2BO
chr6	-2.10445	HIST1H2AJ
chr6	-2.13842	SMLR1
chr6	-2.15919	HIST1H4L
chr6	-2.16545	CUL7
chr6	-2.18451	HIST1H2AG
chr6	-2.18608	HMGA1
chr6	-2.20456	KCNQ5
chr6	-2.21463	TRMT11
chr6	-2.33474	HIST1H3B
chr6	-2.45222	TIAM2
chr6	-2.46251	TAF8
chr6	-2.46341	ZNRD1ASP
chr6	-2.50364	HIST1H2AB
chr6	-2.52955	SMIM13
chr6	-2.58098	MTHFD1L
chr6	-2.58885	HIST1H4D
chr6	-2.5912	MTCH1
chr6	-2.61351	HCG25
chr6	-2.68671	RAET1K
chr6	-2.70695	PXT1
chr6	-2.9027	HIST1H3A
chr6	-3.12098	HIST1H4A
chr6	-3.19184	EXOC2
chr6	-3.22736	HIST1H3D
chr6	-3.32745	HIST1H3F
chr6	-3.36549	ICK
chr6	-3.38335	AFDN
chr6	-3.52329	ZNF451
chr6	-3.53755	VEGFA
chr6	-3.63484	AHI1
chr6	-3.66494	TJAP1
chr6	-4.19905	PDCD2
chr6	-4.5317	SCAF8
chr6	-4.61462	ORC3
chr6	-5.70159	SLC25A27
chr6	-7.80574	CARMIL1
chr6	-8.932	PRSS16
chr6	-9.03444	TTK
chr6	-9.59736	TMEM30A
chr6	-9.98732	BTBD9
chr6	-10.1267	TMEM14C
chr6	-11.4713	GPANK1
chr6	-11.7412	TBC1D7
chr6	-12.0159	SLC18B1
chr6	-12.4667	HFE
chr7	-inf	EIF3B
chr7	-inf	SUMF2
chr7	-2.12143	PHF14
chr7	-2.17419	BRAT1
chr7	-2.23792	USP42
chr7	-2.25948	UBN2
chr7	-2.29048	LOC100133091
chr7	-2.30617	AGK
chr7	-2.33222	TRRAP
chr7	-2.33367	DTX2
chr7	-2.36868	NOD1
chr7	-2.38544	CCDC136
chr7	-2.39481	ANKIB1
chr7	-2.45988	TPST1
chr7	-2.47645	NFE2L3
chr7	-2.48712	STK17A
chr7	-2.57795	LANCL2
chr7	-2.61388	MIOS
chr7	-2.63069	IMPDH1
chr7	-2.74808	PON2
chr7	-3.03438	TMEM248
chr7	-3.06626	CUX1
chr7	-3.12945	LUC7L2
chr7	-3.26291	CLDN12
chr7	-3.46047	LOC441242
chr7	-3.5247	ARPC1B
chr7	-3.59521	TRIP6
chr7	-3.7896	SUGCT
chr7	-3.87833	ZCWPW1
chr7	-4.00532	RAC1
chr7	-4.05944	CCT6P3
chr7	-4.59034	LOC100630923
chr7	-5.28084	KLHL7
chr7	-5.53816	ARL4A
chr7	-5.76037	KBTBD2
chr7	-7.4223	SCRN1
chr7	-7.90584	MEST
chr7	-8.90136	DMTF1
chr7	-11.2841	SUN1
chr7	-12.2245	ARMC10
chr7	-12.2265	RNF216P1
chr7	-12.6524	LMTK2
chr7	-13.3769	MICALL2
chr8	-inf	PTK2
chr8	-2.00383	PDLIM2
chr8	-2.00452	DPY19L4
chr8	-2.00837	FAM86B3P
chr8	-2.09511	E2F5
chr8	-2.17078	AP3M2
chr8	-2.1911	BMP1
chr8	-2.19935	FAM86B2
chr8	-2.23185	CHD7
chr8	-2.33654	ELOC
chr8	-2.39586	UBE2W
chr8	-2.40484	TONSL
chr8	-2.46889	RNF170
chr8	-2.52426	ZNF251
chr8	-2.58413	TMEM67
chr8	-2.64081	MCM4
chr8	-3.00978	HGSNAT
chr8	-3.3263	MCPH1
chr8	-3.43896	IL7
chr8	-3.44158	LOC100506990
chr8	-3.62219	ARHGAP39
chr8	-4.46649	C8orf44-SGK3
chr8	-5.9335	SLC39A14
chr8	-7.84585	CLVS1
chr8	-8.87755	POLB
chr8	-9.77029	GSR
chr8	-11.8228	VDAC3
chr8	-15.0443	GRINA
chr9	-inf	LRRC8A
chr9	-inf	RALGDS
chr9	-inf	TUBB4B
chr9	-2.03075	LRSAM1
chr9	-2.04154	RGS3
chr9	-2.05189	LINC00476
chr9	-2.05512	GCNT1
chr9	-2.06843	TNC
chr9	-2.08536	ASS1
chr9	-2.17799	RMI1
chr9	-2.25244	SCAI
chr9	-2.29486	MLANA
chr9	-2.32097	DNAJC25
chr9	-2.51186	ZNF462
chr9	-2.59469	RMRP
chr9	-2.60833	SPTAN1
chr9	-2.77878	NDOR1
chr9	-2.7867	TRAF2
chr9	-2.8486	TDRD7
chr9	-2.93578	RABEPK
chr9	-3.06948	EHMT1
chr9	-5.74856	EBLN3P
chr9	-6.89115	RALGPS1
chr9	-7.577	PTPA
chr9	-7.68774	GTF3C5
chr9	-7.78892	RABGAP1
chr9	-8.70726	ODF2
chr9	-9.30982	AIF1L
chr9	-9.87794	KIAA1958
chr9	-11.4343	FUBP3
chr9	-12.0451	VAV2
chr9	-12.3996	CCDC183
chrX	-2.00626	ZFX-AS1
chrX	-2.07415	BCYRN1
chrX	-2.13123	RPS6KA3
chrX	-2.18797	TSPYL2
chrX	-2.27058	DIAPH2
chrX	-2.28574	IDH3G
chrX	-2.35554	MORF4L2
chrX	-2.51726	CSTF2
chrX	-2.64379	SMS
chrX	-2.82411	AKAP17A
chrX	-3.11288	MID1
chrX	-3.97053	PIM2
chrX	-4.46002	RPL36A
chrX	-4.52084	RBM10
chrX	-4.64848	PDK3
chrX	-4.98885	TBC1D8B
chrX	-8.57345	ARMCX5
chrX	-9.90948	TIMM17B
chrX	-12.1945	TCEAL9
chrX	-12.7876	PHKA2-AS1

## Sheet: Test 55kPa Ref Glass UP
Chromosome	log2(fold_change)	Gene
chr1	2.00556	ZNF678
chr1	2.03858	TRIM33
chr1	2.0618	LGALS8
chr1	2.07623	ARHGEF16
chr1	2.12417	POLR3GL
chr1	2.12831	ORC1
chr1	2.12857	ETV3
chr1	2.17553	EIF4G3
chr1	2.20049	METTL18
chr1	2.2438	ATPAF1
chr1	2.29558	ADAM15
chr1	2.39813	ZNF695
chr1	2.4397	ECE1
chr1	2.478	EFNA1
chr1	2.51785	ERMAP
chr1	2.69461	EFCAB2
chr1	2.7897	OMA1
chr1	2.941	DNAJB4
chr1	3.09015	CLSPN
chr1	3.31951	RCOR3
chr1	3.32061	WDR47
chr1	3.7899	EPS8L3
chr1	3.89211	MOV10
chr1	3.92655	RTCA
chr1	4.04972	RAB3B
chr1	4.30497	DENND4B
chr1	4.43301	CELSR2
chr1	4.58256	RABGAP1L
chr1	4.82126	MECR
chr1	5.37537	TP53BP2
chr1	5.39797	CSRP1
chr1	5.83113	EXTL2
chr1	6.11349	HIAT1
chr1	6.11429	ENSA
chr1	6.54253	RALGPS2
chr1	6.67018	ARID4B
chr1	6.71199	CSDE1
chr1	7.74018	SORT1
chr1	7.89841	CHD1L
chr1	8.04421	SCAMP3
chr1	8.25402	APH1A
chr1	8.50406	LBR
chr1	9.42335	EPB41
chr1	10.074	TRAF5
chr1	10.7257	CDC42SE1
chr1	10.8736	CTNNBIP1
chr1	10.9331	USP24
chr1	11.2399	TOR1AIP2
chr1	11.2432	NFYC
chr1	11.3685	ZNF684
chr1	11.3762	B4GALT3
chr1	11.5015	TARS2
chr1	11.6712	CACHD1
chr1	12.2849	SLAMF6
chr1	12.3261	EDEM3
chr1	12.4481	RERE
chr1	12.7714	SNX7
chr1	13.2632	C1orf109
chr1	14.1399	TMEM125
chr1	14.3728	MARK1
chr1	14.6034	ARHGEF2
chr1	inf	DRAM2
chr1	inf	EXO1
chr1	inf	FOXJ3
chr1	inf	SLC25A24
chr1	inf	SYNC
chr1	inf	YY1AP1
chr10	2.12142	RBM17
chr10	2.14779	CREM
chr10	2.19181	PCGF5
chr10	2.19852	FAM213A
chr10	2.23861	TCF7L2
chr10	2.24804	ADD3
chr10	2.38715	KIN
chr10	2.46087	ACBD5
chr10	2.66154	TMEM23
chr10	2.67694	LCOR
chr10	2.71273	ADK
chr10	3.27893	ABI1
chr10	3.72598	EGR2
chr10	3.73085	USP6NL
chr10	4.02035	ZMYND11
chr10	4.63147	RUFY2
chr10	4.79976	PITRM1
chr10	5.11349	THNSL1
chr10	5.24252	ZNF33A
chr10	5.39924	GSTO2
chr10	6.19959	BMI1
chr10	7.50669	ZDHHC6
chr10	8.65362	BTRC
chr10	8.72893	FAM104B
chr10	9.5419	SUPV3L1
chr10	9.63574	DCLRE1C
chr10	12.0611	R3HCC1L
chr10	14.0609	PLEKHA1
chr10	inf	ARHGAP12
chr10	inf	ZNF33B
chr11	2.12946	THYN1
chr11	2.15455	KDM2A
chr11	2.15651	TNKS1BP1
chr11	2.18149	SF3B2
chr11	2.19792	NDUFA4
chr11	2.26196	NUP160
chr11	2.45427	RASSF7
chr11	2.49188	MADD
chr11	2.83302	TTC9C
chr11	2.97234	ZBTB44
chr11	3.50748	WDR74
chr11	4.40838	PGAP2
chr11	4.47752	PPFIBP2
chr11	4.62684	FAM111A
chr11	5.61717	DGKZ
chr11	6.42899	MSANTD4
chr11	8.36061	FAM76B
chr11	8.4061	RAB3IL1
chr11	9.06723	TMPRSS13
chr11	9.28223	GYLTL1B
chr11	9.42507	TMEM134
chr11	9.69598	FAM168A
chr11	10.0589	GAB2
chr11	10.1542	FNBP4
chr11	10.4904	C11orf68
chr11	10.5219	LRP5
chr11	11.2901	SERPINH1
chr11	11.6224	KLC2
chr11	13.1448	TRIM21
chr11	14.0521	SBF2
chr11	14.2351	SERGEF
chr11	inf	SAAL1
chr11	inf	SLC3A2
chr11	inf	TSPAN4
chr11	inf	UEVLD
chr11	inf	ZNF195
chr12	2.0152	LIMA1
chr12	2.06291	CDK2
chr12	2.14332	ANAPC7
chr12	2.25204	KRT8
chr12	2.27597	FAR2
chr12	2.43593	RAB5B
chr12	2.48945	GRIN2B
chr12	2.61539	OAS1
chr12	2.61835	ATP2B1
chr12	2.64574	POC1B
chr12	2.66404	EP400NL
chr12	2.90822	ASUN
chr12	3.02933	ZNF268
chr12	3.20789	RAD9B
chr12	3.28286	MAGOHB
chr12	3.40199	PLBD2
chr12	3.54251	FMNL3
chr12	3.80081	COPS7A
chr12	4.57258	NEDD1
chr12	4.61577	STAT6
chr12	6.98947	WASH4P
chr12	7.35631	LETMD1
chr12	8.04789	ZNF664
chr12	9.09043	CLIP1
chr12	9.19733	CSRNP2
chr12	9.50799	PHC1
chr12	9.541	RBM19
chr12	10.8242	GAS2L3
chr12	11.1002	SFSWAP
chr12	11.3851	ARNTL2
chr12	12.0039	ANAPC5
chr12	12.3918	GALNT6
chr12	12.4867	NR2C1
chr12	13.843	HIP1R
chr12	inf	CCDC91
chr12	inf	MPHOSPH9
chr12	inf	TULP3
chr12	inf	TWF1
chr13	2.06592	SCEL
chr13	2.10595	SKA3
chr13	2.11496	NEK3
chr13	2.12522	MTRF1
chr13	2.30921	ZC3H13
chr13	2.88507	NHLRC3
chr13	3.61716	CDK8
chr13	8.10378	KATNAL1
chr13	10.5237	STK24
chr13	10.5645	GAS6
chr13	10.9697	CENPJ
chr13	inf	IPO5
chr14	2.51331	KLC1
chr14	2.68449	PCNXL4
chr14	2.71427	SAMD4A
chr14	2.89877	XRCC3
chr14	5.46335	PTGR2
chr14	5.70308	FRMD6
chr14	5.81985	ZC3H14
chr14	7.26676	ABCD4
chr14	7.50664	DCAF4
chr14	8.35216	DLST
chr14	9.51067	JAG2
chr14	10.7595	FOXN3
chr14	inf	C14orf1
chr14	inf	KTN1
chr14	inf	TMEM55B
chr15	2.07298	DPP8
chr15	2.11634	VWA9
chr15	2.20916	RMDN3
chr15	2.31912	SEMA4B
chr15	2.50457	TJP1
chr15	2.52899	ZNF441
chr15	3.07661	PDE8A
chr15	3.15664	OAZ2
chr15	3.28922	SECISBP2L
chr15	4.00482	FURIN
chr15	8.63105	CSK
chr15	10.706	IDH3A
chr15	11.2483	DMXL2
chr15	inf	AKAP13
chr15	inf	RPS17
chr15	inf	SCAPER
chr15	inf	SERF2
chr15	inf	TCF12
chr16	2.04558	UBN1
chr16	2.08002	NOL3
chr16	2.10364	RHBDF1
chr16	2.13608	ZNF778
chr16	2.34635	HMOX2
chr16	2.35025	MVP
chr16	2.58303	KIAA0430
chr16	2.78663	XPO6
chr16	2.95916	ST3GAL2
chr16	3.35274	FGD6
chr16	5.68522	ACSF3
chr16	5.68844	FUS
chr16	6.14284	NUBP2
chr16	8.34398	MMP15
chr16	9.17706	TSR3
chr16	10.0388	RNF40
chr16	10.3179	ATXN2L
chr16	11.4251	ERN2
chr16	12.3144	TMEM170A
chr16	inf	C16orf13
chr16	inf	UBE2I
chr17	2.00119	LLGL2
chr17	2.02189	SRP68
chr17	2.03178	TADA2L
chr17	2.03296	KANSL1
chr17	2.05764	CDC27
chr17	2.11548	SYNRG
chr17	2.16924	TMUB2
chr17	2.1842	STX8
chr17	2.20814	ZMAT3
chr17	2.29245	NUDT15
chr17	2.36024	RNF135
chr17	2.536	KDM6B
chr17	2.64048	MYH10
chr17	2.73142	PCYT2
chr17	2.78434	CYB561
chr17	2.98667	ARHGDIA
chr17	3.03716	MAP3K3
chr17	3.60297	EPN3
chr17	3.64791	RAD51D
chr17	3.71724	PSMC3IP
chr17	4.13368	CEP131
chr17	4.61677	HOXB9
chr17	5.12194	FLII
chr17	6.95941	DKFZp686L0365
chr17	7.24003	HGS
chr17	7.32605	PRKAR1A
chr17	7.93041	ABR
chr17	8.10553	THRA
chr17	8.11636	TK1
chr17	8.7893	TMEM199
chr17	9.26636	KPNB1
chr17	9.57606	GAA
chr17	10.0813	TNK1
chr17	10.2598	SRSF1
chr17	10.3625	MSI2
chr17	11.3138	TOB1
chr17	11.4968	ACLY
chr17	11.8924	MAP2K3
chr17	12.5668	DUSP14
chr17	12.8481	SLC39A11
chr17	13.6352	PYCR1
chr17	inf	ARRB2
chr17	inf	ATAD5
chr17	inf	GPS1
chr17	inf	GSDML
chr17	inf	MIF4GD
chr17	inf	NKIRAS2
chr17	inf	RNF167
chr17	inf	RPAIN
chr17	inf	LRRC75A-AS1
chr18	2.21099	CCDC68
chr18	2.47601	PQLC1
chr18	2.61448	FAM210A
chr18	8.043	DYM
chr18	8.52031	GAREM
chr18	inf	C18orf21
chr18	inf	RPL17
chr18	inf	TAF4B
chr19	2.23603	HSPBP1
chr19	2.32583	TMEM259
chr19	2.38234	USF2
chr19	2.47913	PLEKHA4
chr19	2.52579	SAMD4B
chr19	2.80564	REEP6
chr19	3.34158	LSM7
chr19	3.41202	ZNF414
chr19	3.49595	GATAD2A
chr19	3.52188	CIC
chr19	3.71436	GPATCH1
chr19	3.93856	MYO9B
chr19	4.22166	STK11
chr19	4.60772	KCTD15
chr19	5.41836	SUGP2
chr19	5.96428	TOMM40
chr19	6.18475	MYADM
chr19	6.66057	ZNF358
chr19	7.45954	ZNF808
chr19	7.63364	ZNF611
chr19	8.02444	WDR62
chr19	9.19316	SMARCA4
chr19	9.45995	GPR108
chr19	9.55649	DEDD2
chr19	9.63859	PRR12
chr19	10.6612	DHPS
chr19	11.5059	UBXN6
chr19	11.8282	TJP3
chr19	13.0328	AKT1S1
chr19	13.5297	ZNF473
chr19	13.7276	PGPEP1
chr19	14.1223	ZNF181
chr19	inf	NR2C2AP
chr19	inf	ZNF17
chr2	2.0188	STEAP3
chr2	2.02857	RAP1B
chr2	2.055	CYB5R4
chr2	2.08641	YPEL5
chr2	2.21311	LYG1
chr2	2.21473	GALM
chr2	2.23888	C18orf32
chr2	2.27126	ITGB6
chr2	2.27795	TBC1D8
chr2	2.35596	YIPF4
chr2	2.49201	STK25
chr2	2.57	CHN1
chr2	2.59739	WDR92
chr2	2.84523	VRK2
chr2	2.94696	CUL3
chr2	2.95263	ORMDL1
chr2	2.98237	SGPP2
chr2	3.08956	MOGS
chr2	3.10395	HIBCH
chr2	3.26941	USP39
chr2	3.53001	ZNF70
chr2	3.57237	DCAF17
chr2	3.63988	SERPINE2
chr2	3.91116	NDUFS1
chr2	4.60534	ZFAND2B
chr2	4.8815	ATG9A
chr2	4.96711	ASAP2
chr2	5.21763	ARL5A
chr2	5.6399	HDAC4
chr2	5.7307	PRKRA
chr2	7.01099	IL1RN
chr2	8.05656	IWS1
chr2	8.38892	RTN4
chr2	8.74436	HNRPLL
chr2	8.95368	LIMS1
chr2	9.14451	PLEKHB2
chr2	9.36061	WDSUB1
chr2	9.7041	AMMECR1L
chr2	9.79631	ITGAV
chr2	10.2565	COPS7B
chr2	10.7875	CLK1
chr2	11.3033	TMEM177
chr2	11.9608	TIA1
chr2	13.2861	AP1S3
chr2	13.425	MORN2
chr2	13.4605	KLF11
chr2	inf	ACOXL
chr2	inf	C2orf88
chr2	inf	CCNT2
chr2	inf	GGCX
chr2	inf	IL37
chr2	inf	LTBP1
chr20	2.11058	NCOA3
chr20	2.21448	CSNK2A1
chr20	2.25714	AAR2
chr20	2.28957	MAP3K20
chr20	2.40476	STX16
chr20	2.46683	EPB41L1
chr20	2.62469	ASXL1
chr20	2.90621	SLC35C2
chr20	3.04598	RRBP1
chr20	3.20872	ZMYND8
chr20	4.48087	CSRP2BP
chr20	5.12275	HNF4A
chr20	9.46715	EDEM2
chr20	10.3832	RTEL1
chr20	11.2689	PTPRA
chr20	12.1404	RGS19
chr20	12.9308	MGME1
chr20	inf	DBNDD2
chr20	inf	PIGU
chr20	inf	PRNP
chr21	2.33457	DONSON
chr21	3.1796	SH3BGR
chr21	3.83313	SCAF4
chr21	5.22661	PSMG1
chr21	14.5312	FAM3B
chr21	inf	HLCS
chr21	inf	PDE9A
chr22	2.04515	TRABD
chr22	2.05356	COMT
chr22	2.1254	ZNF793
chr22	2.15831	ANKRD54
chr22	2.18426	EWSR1
chr22	2.19794	BCL2L13
chr22	2.26142	MTFP1
chr22	2.37448	TOP3B
chr22	2.6341	DUSP28
chr22	2.67846	TFIP11
chr22	2.94152	MED15
chr22	2.97713	LARGE
chr22	3.42526	PHACTR3
chr22	6.52644	DGCR8
chr22	11.2435	BID
chr22	12.5253	LIF
chr22	14.9375	ZMAT5
chr22	15.8428	PRR34
chr22	inf	THOC5
chr3	2.01166	CCRL2
chr3	2.02246	PBRM1
chr3	2.25473	GORASP1
chr3	2.2634	SLC35A5
chr3	2.37381	NCKIPSD
chr3	2.37821	EIF4A2
chr3	2.39303	BBX
chr3	2.42098	DENND6A
chr3	2.44609	MTMR14
chr3	2.56608	MBD4
chr3	2.61149	TRNT1
chr3	2.73764	IP6K2
chr3	2.73939	RAD54L2
chr3	2.84501	GLT8D1
chr3	2.90463	ATP13A3
chr3	2.96632	RPL15
chr3	3.14885	NDUFAF3
chr3	3.29449	OPA1
chr3	3.54462	ALG3
chr3	3.82111	OSBPL10
chr3	3.99084	ANKRD28
chr3	4.40147	RPL23AP82
chr3	5.23873	SEMA3F
chr3	5.99618	UBA5
chr3	6.27395	ECT2
chr3	6.42284	IQCB1
chr3	6.49014	C3orf17
chr3	7.89484	GXYLT2
chr3	7.99027	SKIL
chr3	8.924	MITF
chr3	9.05108	TBL1XR1
chr3	9.07657	RASA2
chr3	10.7069	TSEN2
chr3	11.356	RNF123
chr3	14.3503	MLF1
chr3	inf	ITGB5
chr3	inf	PCBP4
chr3	inf	RPL22L1
chr4	2.01767	IQCJ
chr4	2.09235	LINC00616
chr4	2.10474	WFS1
chr4	2.12358	MOB1B
chr4	2.20107	TBC1D1
chr4	2.25879	FAM160A1
chr4	2.44512	LINC01061
chr4	2.46805	WDFY3
chr4	2.79268	MND1
chr4	2.81824	RAPGEF2
chr4	2.99799	NFKB1
chr4	6.76549	MRFAP1
chr4	9.62893	PDGFC
chr4	9.79398	PLK4
chr4	9.84214	JADE1
chr4	11.6082	SH3BP2
chr4	13.2518	C4orf33
chr4	inf	TBCK
chr4	inf	USP46
chr4	inf	YTHDC1
chr4	inf	LOC645513
chr5	2.02205	IQGAP2
chr5	2.05048	ZNF131
chr5	2.08844	POC5
chr5	2.10087	CCNG1
chr5	2.30017	ANKHD1
chr5	2.43913	KIAA1191
chr5	2.45359	ELOVL7
chr5	2.68126	NADK2
chr5	2.77599	P4HA2
chr5	3.18544	TICAM2
chr5	3.92598	GALR1
chr5	3.99967	WWC1
chr5	4.31837	NSD1
chr5	4.32985	MIER3
chr5	6.01417	NUP155
chr5	6.17362	BRD9
chr5	7.54737	MAN2A1
chr5	8.35087	MTRR
chr5	8.96475	TCERG1
chr5	10.4772	WDR70
chr5	11.9086	RPL26L1
chr5	12.1054	MTMR12
chr5	14.0362	ATG10
chr5	inf	MOCS2
chr5	inf	PAPD7
chr5	inf	POLK
chr6	2.03678	BAG6
chr6	2.08326	FOXP4
chr6	2.08908	NRM
chr6	2.10892	RIOK1
chr6	2.1342	SMPD2
chr6	2.24611	RSPH3
chr6	2.40417	PNRC1
chr6	2.57603	HSF2
chr6	2.7431	L3MBTL3
chr6	2.78609	GMNN
chr6	2.96017	TNFAIP3
chr6	2.96633	BLOC1S5
chr6	3.01238	PHACTR2
chr6	4.43535	CUTA
chr6	4.49551	KPNA5
chr6	4.5182	TJAP1
chr6	4.8202	ZNF322
chr6	4.97456	SENP6
chr6	5.57807	ECHDC1
chr6	5.71526	FAM135A
chr6	6.03641	TBC1D22B
chr6	6.53151	RNGTT
chr6	7.87215	HDDC2
chr6	9.59715	TXNDC5
chr6	12.0694	AIG1
chr6	12.3486	FYN
chr6	13.8943	MRPL14
chr6	inf	EPB41L2
chr6	inf	FIG4
chr6	inf	RWDD1
chr6	inf	SCAF8
chr7	2.03712	SYPL1
chr7	2.04315	AUTS2
chr7	2.05259	STEAP2
chr7	2.30027	ZYX
chr7	2.32592	TNPO3
chr7	2.34819	RNF216P1
chr7	2.46433	CASP2
chr7	2.46753	NUPL2
chr7	2.51321	RABGEF1
chr7	3.02871	KIAA0895
chr7	3.32659	LRRN3
chr7	3.39687	ZMIZ2
chr7	3.43434	CDK6
chr7	5.27434	CLDN12
chr7	9.71505	ABHD11
chr7	10.7692	COG5
chr7	12.0795	PTPN12
chr7	12.4149	MAFK
chr7	12.7599	WBSCR22
chr7	13.2605	ASNS
chr7	inf	FAM133B
chr7	inf	GBAS
chr7	inf	MOSPD3
chr7	inf	SRPK2
chr8	2.12378	SMIM19
chr8	2.27634	GINS4
chr8	2.4082	SYBU
chr8	2.42079	ZBTB10
chr8	2.68695	DMTN
chr8	2.74303	RMDN1
chr8	3.09191	TRIM35
chr8	4.33246	FBXO25
chr8	6.67877	GOLGA7
chr8	6.94461	EGR3
chr8	7.13774	KIF13B
chr8	7.78672	PHF20L1
chr8	9.30166	UBR5
chr8	9.50195	STAU2
chr8	9.55132	C8orf58
chr8	10.4725	RAB11FIP1
chr8	11.4498	KIAA1429
chr8	13.1318	SCRIB
chr8	inf	ASH2L
chr8	inf	CHRAC1
chr8	inf	LETM2
chr8	inf	PTK2
chr9	2.05234	PIGO
chr9	2.0925	NAA35
chr9	2.20094	TBC1D2
chr9	2.22669	RCL1
chr9	2.23454	YWHAB
chr9	2.26049	CRAT
chr9	2.26056	NR4A3
chr9	2.28998	TNFSF15
chr9	2.37387	ZNF556
chr9	2.99153	AUH
chr9	3.0141	SH3GL2
chr9	3.02586	ZNF285
chr9	3.03803	APTX
chr9	3.15743	SPTAN1
chr9	3.19296	RBM47
chr9	3.27846	PRPF4
chr9	3.32383	PHF2
chr9	3.74139	NPDC1
chr9	4.1141	C5
chr9	5.17118	RAPGEF1
chr9	5.57302	INIP
chr9	5.90822	RC3H2
chr9	7.03587	SYK
chr9	7.29893	RGP1
chr9	7.38998	SAPCD2
chr9	7.7092	MRRF
chr9	7.89976	SEC16A
chr9	8.74364	UBAP2
chr9	8.85674	FAM95C
chr9	9.47865	PPP2R4
chr9	9.75827	RBM18
chr9	9.902	DAPK1
chr9	10.7173	RALGDS
chr9	10.9124	FKTN
chr9	10.9966	RMI1
chr9	11.3103	PRSS3
chr9	13.91	RNF38
chr9	inf	ARHGEF39
chrX	2.12736	RPGR
chrX	2.15706	SLC9A6
chrX	2.16284	APOOL
chrX	2.1746	ARMCX5
chrX	2.29696	HCCS
chrX	2.30103	MOSPD2
chrX	2.35417	CEP250
chrX	2.41802	DOCK11
chrX	2.59479	CENPI
chrX	2.84702	ALG13
chrX	3.12464	FANCB
chrX	3.17013	UBQLN2
chrX	3.88555	PIGA
chrX	6.86528	HDAC6
chrX	7.42467	RAP2C
chrX	8.81743	BCOR
chrX	9.29057	MTMR1
chrX	10.6485	ACSL4
chrX	12.3447	MPP1
chrX	inf	SLC25A14
chrX	inf	VAMP7
chrY	5.14154	TXLNGY

## Sheet: Test 55kPa Ref Glass DOWN
Chromosome	log2(fold_change)	Gene
chr1	-inf	MARCH2
chr1	-inf	ARNT
chr1	-inf	CCBL2
chr1	-inf	EIF4G3
chr1	-inf	FHL3
chr1	-inf	POGZ
chr1	-inf	SNX7
chr1	-2.03048	URB2
chr1	-2.05705	SLC50A1
chr1	-2.06715	SMIM12
chr1	-2.07826	DHDDS
chr1	-2.09911	CELSR2
chr1	-2.11371	ABL2
chr1	-2.14548	PRRC2C
chr1	-2.15064	HIST2H2AB
chr1	-2.15249	MTOR
chr1	-2.15713	SCMH1
chr1	-2.19056	HYI
chr1	-2.19399	PHACTR4
chr1	-2.2292	PTPN14
chr1	-2.24426	GNPAT
chr1	-2.24727	DMAP1
chr1	-2.26283	S100A13
chr1	-2.27459	C1orf43
chr1	-2.28035	TAF12
chr1	-2.28142	TTC13
chr1	-2.32839	AK2
chr1	-2.36537	FLAD1
chr1	-2.37897	AP3B2
chr1	-2.38825	MCOLN2
chr1	-2.39126	TXLNA
chr1	-2.41685	NEK2
chr1	-2.42016	SHC1
chr1	-2.46013	RNF19B
chr1	-2.48041	ADCK3
chr1	-2.48633	AGL
chr1	-2.51613	SFPQ
chr1	-2.53281	SETDB1
chr1	-2.57969	CAPZB
chr1	-2.61564	EBNA1BP2
chr1	-2.63051	KIAA0907
chr1	-2.70479	EFCAB2
chr1	-2.74041	ZNF684
chr1	-2.75658	DESI2
chr1	-2.81883	IGSF8
chr1	-2.88924	ADAR
chr1	-2.90275	MCOLN3
chr1	-2.90696	ZYG11B
chr1	-3.04496	CCDC18
chr1	-3.04851	ZBTB8OS
chr1	-3.14642	SLC9A1
chr1	-3.20403	HHLA3
chr1	-3.31107	STMN1
chr1	-3.37314	RGS5
chr1	-3.47137	RWDD3
chr1	-3.8033	SNRNP40
chr1	-3.85699	SLC44A3
chr1	-4.2599	FAM69A
chr1	-4.42997	SCYL3
chr1	-4.86411	ENSA
chr1	-5.06449	RTCA
chr1	-5.2064	ATPAF1
chr1	-6.20896	TRAF5
chr1	-7.18599	DIO1
chr1	-7.39816	MAPKAPK2
chr1	-8.56484	CRTC2
chr1	-8.84784	PUM1
chr1	-8.88559	ATP6V0B
chr1	-9.12306	OSBPL9
chr1	-9.69584	NBL1
chr1	-9.7058	EPS8L3
chr1	-9.77541	PEX11B
chr1	-9.9096	MIER1
chr1	-9.94722	ELOVL1
chr1	-10.6057	HIPK1
chr1	-10.6851	TMEM63A
chr1	-10.8152	LRRC39
chr1	-10.8436	EPB41
chr1	-10.9758	TMEM183A
chr1	-11.505	SIKE1
chr1	-12.3512	ZNF687
chr1	-13.2511	TARBP1
chr1	-13.5181	C1orf210
chr1	-13.6615	TMEM51
chr1	-13.8344	PIAS3
chr1	-14.5974	PANK4
chr10	-inf	CCNJ
chr10	-inf	NSMCE4A
chr10	-inf	SUV39H2
chr10	-2.10363	ERCC4
chr10	-2.18385	ANK3
chr10	-2.20984	RSU1
chr10	-2.28471	MCMBP
chr10	-2.309	DCLRE1C
chr10	-2.31953	ATE1
chr10	-2.32009	ZMYND11
chr10	-2.36335	INO80C
chr10	-2.43483	SPOP
chr10	-2.45263	SORBS1
chr10	-2.53553	OPTN
chr10	-2.97373	ANKRD26
chr10	-2.99672	WAPAL
chr10	-3.11967	SLC35G1
chr10	-3.5472	CHUK
chr10	-3.67517	LDB1
chr10	-5.18548	ABLIM1
chr10	-5.67477	PEO1
chr10	-5.99774	PPP3CB
chr10	-6.33595	TSPAN14
chr10	-7.78834	KIAA1598
chr10	-8.67202	ARHGAP19
chr10	-8.9272	ABI1
chr10	-9.33953	C10orf12
chr10	-9.41774	ACBD5
chr10	-10.386	HELLS
chr10	-11.4329	GPAM
chr10	-11.864	ASB13
chr10	-12.7503	ZNF33A
chr10	-12.874	PALD1
chr10	-14.5494	CREM
chr11	-inf	APLP2
chr11	-inf	CHKA
chr11	-inf	EI24
chr11	-inf	PDDC1
chr11	-2.01957	TNNI2
chr11	-2.01973	FKBP14
chr11	-2.07338	SIRT3
chr11	-2.14793	C11orf80
chr11	-2.16836	TSPAN4
chr11	-2.1815	ARNTL
chr11	-2.19278	TBRG1
chr11	-2.21743	CTTN
chr11	-2.28021	KCTD14
chr11	-2.32601	ZNF408
chr11	-2.34675	CEP164
chr11	-2.46534	EXPH5
chr11	-2.50199	ACP2
chr11	-2.51106	ATHL1
chr11	-2.54644	ZNF195
chr11	-2.60655	CAPN1
chr11	-2.62027	MUS81
chr11	-2.64534	SLC36A4
chr11	-2.68296	COG8
chr11	-2.7415	NXF1
chr11	-2.79131	CHID1
chr11	-2.80314	PTGR1
chr11	-2.82756	ANAPC15
chr11	-2.86456	DNAJC4
chr11	-3.13103	TRPT1
chr11	-3.18903	ZNF215
chr11	-3.4058	SLC29A2
chr11	-3.49932	FAM111A
chr11	-3.54028	KDM2A
chr11	-3.98222	ELP4
chr11	-4.11403	ATM
chr11	-4.52802	PAK1
chr11	-4.8919	MRPL11
chr11	-5.15556	TMPRSS13
chr11	-6.0095	PICALM
chr11	-6.47651	SLC39A13
chr11	-6.64269	PLCB3
chr11	-7.60862	RNF214
chr11	-7.68302	NPAT
chr11	-8.87032	CLP1
chr11	-9.22952	KAT5
chr11	-9.82879	CD151
chr11	-10.133	SHANK2
chr11	-10.6518	RIC8A
chr11	-10.9975	ZBTB44
chr11	-11.4116	NADSYN1
chr11	-11.786	TBCEL
chr11	-11.8785	UBE4A
chr11	-12.4669	RAB3IL1
chr11	-12.6182	GANAB
chr11	-12.6274	C11orf54
chr11	-12.8527	PHRF1
chr11	-13.6545	WDR74
chr11	-14.8133	SERGEF
chr12	-inf	CDK2AP1
chr12	-inf	CEP83
chr12	-inf	GAPDH
chr12	-inf	HELB
chr12	-inf	NFYB
chr12	-inf	VAMP1
chr12	-2.01067	TXNRD1
chr12	-2.07968	LRRC23
chr12	-2.10559	NCOR2
chr12	-2.16688	ZNF268
chr12	-2.19958	PPHLN1
chr12	-2.24883	NOP2
chr12	-2.30225	TPCN1
chr12	-2.35394	CCT2
chr12	-2.42572	SPPL2A
chr12	-2.48872	PLEKHG6
chr12	-2.56411	CSRP2
chr12	-2.59173	KMT2D
chr12	-2.63126	ZNF740
chr12	-2.8446	CHD4
chr12	-2.89475	PXN
chr12	-2.98211	SUDS3
chr12	-2.98684	TMEM194A
chr12	-3.11272	ASUN
chr12	-3.16493	ZNF384
chr12	-3.77907	PLEKHA5
chr12	-3.81074	UBE3B
chr12	-3.98917	TARBP2
chr12	-4.01755	PPP1R12A
chr12	-4.74701	MPHOSPH9
chr12	-4.79202	ZNF26
chr12	-7.45559	TBX3
chr12	-7.72335	GAS2L3
chr12	-7.78421	GRIN2B
chr12	-8.06059	CCDC77
chr12	-8.19758	RIMKLB
chr12	-9.00862	WSB2
chr12	-9.04782	SBNO1
chr12	-10.0549	GALNT6
chr12	-10.1711	RBM19
chr12	-10.4624	RAB5B
chr12	-11.4137	ANKLE2
chr12	-12.4296	LEMD3
chr12	-13.2201	COPS7A
chr13	-2.99873	RNF6
chr13	-3.00564	CDADC1
chr13	-3.04396	NAXD
chr13	-3.10907	RPAP2
chr13	-3.30732	DLEU2
chr13	-3.67238	LIG4
chr13	-5.56778	DGKH
chr13	-8.49881	ARHGEF7
chr13	-11.0765	TDRD3
chr13	-12.2746	LAMP1
chr14	-2.12192	DCAF5
chr14	-2.17819	TXNDC16
chr14	-2.18211	RPPH1
chr14	-2.23384	GSKIP
chr14	-2.2944	KIAA0586
chr14	-2.47014	GMPR2
chr14	-2.48509	TRAF3
chr14	-3.02832	PTGR2
chr13	-3.8056	TFDP1
chr14	-3.81051	TTLL5
chr14	-3.97844	CHD8
chr14	-5.10247	LRR1
chr14	-8.21033	UBR7
chr14	-8.84678	POLE2
chr14	-9.1008	KLC1
chr14	-10.0941	ABCD4
chr14	-10.2241	L2HGDH
chr14	-11.2484	KLHL28
chr14	-12.4232	PIGH
chr14	-14.1573	PPM1A
chr15	-inf	BNIP2
chr15	-inf	DPP8
chr15	-inf	PPIP5K1
chr15	-inf	TEX9
chr15	-2.01854	TNFAIP8L3
chr15	-2.04371	CASC5
chr15	-2.25915	RFX7
chr15	-2.38525	PRC1
chr15	-2.46978	TLE3
chr15	-2.47395	SEMA4B
chr15	-2.5662	FMN1
chr15	-2.85142	OIP5
chr15	-3.67481	MORF4L1
chr15	-3.92794	RCCD1
chr15	-5.28449	TCF12
chr15	-8.78953	AAGAB
chr15	-12.2899	AP4E1
chr16	-inf	ARHGAP17
chr16	-inf	COQ9
chr16	-inf	EMP2
chr16	-inf	ORC6
chr16	-inf	ZNF720
chr16	-2.03842	AKTIP
chr16	-2.04967	RRN3P1
chr16	-2.08254	GSE1
chr16	-2.11484	PIGQ
chr16	-2.25961	CCDC101
chr16	-2.45129	EEF2KMT
chr16	-2.46921	TSC2
chr16	-2.50281	METRN
chr16	-2.50444	CHTF8
chr16	-2.61585	HSF4
chr16	-2.69197	TMEM170A
chr16	-2.73618	NDE1
chr16	-2.98461	JMJD8
chr16	-3.55376	ZNF200
chr16	-3.62252	CD2BP2
chr16	-3.63453	TXNDC11
chr16	-3.71707	RHBDF1
chr16	-3.91646	PAM16
chr16	-4.43957	NFATC3
chr16	-4.635	NUBP2
chr16	-4.8712	THOC6
chr16	-6.69594	BANP
chr16	-9.21327	PARD6A
chr16	-9.64536	CDH3
chr16	-10.5483	ACD
chr16	-10.627	ROGDI
chr16	-13.7334	PHKB
chr16	-14.7858	CNEP1R1
chr17	-inf	BRCA1
chr17	-inf	RHBDF2
chr17	-inf	TP53
chr17	-inf	UBTF
chr17	-inf	ZNF207
chr17	-2.05059	TMEM101
chr17	-2.05393	ARHGAP27
chr17	-2.05854	ITGB4
chr17	-2.08723	TNK1
chr17	-2.14661	USP32
chr17	-2.17453	KIAA0195
chr17	-2.17939	BECN1
chr17	-2.19872	KCNAB3
chr17	-2.34855	ARRB2
chr17	-2.40977	G6PC3
chr17	-2.64597	TLCD1
chr17	-2.7233	TAC4
chr17	-2.83416	DUSP3
chr17	-2.84075	LRRC75A-AS1
chr17	-2.88426	KAT2A
chr17	-2.88711	NME2
chr17	-2.96304	GSDMB
chr17	-2.96497	OGFOD3
chr17	-2.999	NCOR1
chr17	-3.04224	STAT3
chr17	-3.2987	RNF43
chr17	-3.32597	AARSD1
chr17	-3.35099	SEC14L1
chr17	-3.43079	NAA38
chr17	-3.6497	CEP131
chr17	-3.72143	STRA13
chr17	-3.8323	USP36
chr17	-4.05329	KDM6B
chr17	-4.12239	TMUB2
chr17	-4.69217	C17orf80
chr17	-6.5111	AMZ2
chr17	-7.58325	COPS3
chr17	-7.6067	THRA
chr17	-8.19762	SRSF1
chr17	-8.36491	RPAIN
chr17	-8.53544	MYH10
chr17	-8.73529	LIG3
chr17	-8.88116	SDF2
chr17	-10.1213	STARD3
chr17	-11.0155	PRPSAP2
chr17	-11.308	TRIM65
chr17	-11.9847	MED13
chr17	-12.1992	HID1
chr17	-12.6716	MAP3K3
chr17	-13.5846	PEMT
chr17	-14.3964	DRG2
chr18	-inf	CCDC68
chr18	-2.60026	TPGS2
chr18	-2.80249	SERPINB8
chr18	-3.41602	TMEM241
chr18	-5.32625	ZBTB14
chr18	-7.08004	LPIN2
chr18	-7.7822	ATP8B1
chr18	-12.4119	NEDD4L
chr19	-inf	COPE
chr19	-inf	NR2C2AP
chr19	-inf	PGLS
chr19	-inf	TECR
chr19	-2.00571	CHAF1A
chr19	-2.03197	SAMD4B
chr19	-2.04346	ELOF1
chr19	-2.17338	EPS15L1
chr19	-2.18608	ATP5SL
chr19	-2.21443	ZNF91
chr19	-2.25022	RNF115
chr19	-2.29217	ERF
chr19	-2.37859	LDLR
chr19	-2.40035	AP1M1
chr19	-2.46035	CSNK1G2
chr19	-2.48374	MYADM
chr19	-2.55974	MYO9B
chr19	-2.62189	BCKDHA
chr19	-2.6846	ZNF627
chr19	-2.78215	CLASRP
chr19	-2.8053	ZNF426
chr19	-2.81014	ZNF181
chr19	-2.83831	HOOK2
chr19	-2.94521	PLEKHA4
chr19	-3.02482	STRN4
chr19	-3.14095	ZNF358
chr19	-3.15226	HERPUD1
chr19	-3.3441	C19orf12
chr19	-3.34683	REEP6
chr19	-3.59136	STX10
chr19	-3.64752	GATAD2A
chr19	-3.79884	MUM1
chr19	-4.00945	SMIM7
chr19	-4.61528	ZNF283
chr19	-6.31876	ZNF433
chr19	-6.40241	SAFB
chr19	-6.84828	CEACAM1
chr19	-7.24336	CAPNS1
chr19	-7.81667	SH2D3A
chr19	-7.85783	ZNF749
chr19	-8.85584	ZNF700
chr19	-9.9574	LONP1
chr19	-10.0611	DAZAP1
chr19	-10.1803	NFIX
chr19	-10.5492	PLPPR2
chr19	-10.811	IER2
chr19	-11.5055	DDX39A
chr19	-11.5487	ZNF566
chr19	-11.8563	ZNF816
chr19	-11.9069	CIC
chr19	-12.5765	ZNF17
chr19	-13.2609	MIDN
chr19	-13.3975	TEAD2
chr19	-13.7689	AKAP8
chr2	-inf	AMMECR1L
chr2	-inf	CASP10
chr2	-inf	MAP2
chr2	-inf	RNASEH1
chr2	-inf	STK25
chr2	-inf	TMEM214
chr2	-inf	TMSB10
chr2	-inf	TTC31
chr2	-2.09438	FKBP7
chr2	-2.11011	KANSL3
chr2	-2.1432	TRMT5
chr2	-2.18301	CCDC150
chr2	-2.20248	MPV17
chr2	-2.28079	COPS7B
chr2	-2.28895	KANSL1L
chr2	-2.33179	E2F6
chr2	-2.35989	INPP1
chr2	-2.36637	MAP3K20
chr2	-2.37941	PKP4
chr2	-2.40283	SULT1C2
chr2	-2.41048	ANKRD39
chr2	-2.46605	NOP58
chr2	-2.58138	KIDINS220
chr2	-2.67833	KCNJ13
chr2	-2.99595	THADA
chr2	-3.15261	MBD5
chr2	-3.21003	SNRNP200
chr2	-3.54112	APLF
chr2	-3.60634	TANC1
chr2	-3.97633	C2orf54
chr2	-4.43555	DENND6A
chr2	-4.65072	SGPP2
chr2	-4.93646	STK11IP
chr2	-5.60444	USP39
chr2	-6.08501	SPATS2L
chr2	-7.07599	CCT7
chr2	-7.88075	GTDC1
chr2	-7.94883	PRPF40A
chr2	-7.98288	CCDC88A
chr2	-7.98805	WDSUB1
chr2	-8.31447	ORC4
chr2	-9.67875	ANKRD36
chr2	-10.0771	SRSF7
chr2	-11.0132	PPIL3
chr2	-11.2022	INPP4A
chr2	-11.8524	NMI
chr2	-12.3091	TGOLN2
chr2	-13.0145	RETSAT
chr20	-inf	ITPA
chr20	-inf	TGIF2-C20orf24
chr20	-inf	ZMYND8
chr20	-2.02515	VPS16
chr20	-2.0992	RTEL1
chr20	-2.16632	STX16
chr20	-2.36739	BTBD3
chr20	-2.48167	RRBP1
chr20	-2.50992	LPIN3
chr20	-2.53837	KIF16B
chr20	-2.5898	ZNF343
chr20	-2.80595	IDH3B
chr20	-2.88283	ASXL1
chr20	-3.03489	PHACTR3
chr20	-3.16951	RNF24
chr20	-5.24875	EPB41L1
chr20	-7.4192	PLCB4
chr20	-8.26034	MCM8
chr20	-10.4176	PTK6
chr21	-inf	PSMG1
chr21	-2.06263	CXADR
chr21	-2.12778	URB1
chr21	-2.21813	EVA1C
chr21	-2.57985	SH3BGR
chr21	-2.83087	ITSN1
chr21	-3.01668	PDE9A
chr21	-7.35173	SON
chr22	-inf	RPL23AP82
chr22	-2.02746	ARFGAP3
chr22	-2.22639	PGPEP1
chr22	-2.41426	CHEK2
chr22	-2.53158	AP1B1
chr22	-4.09014	TRMT2A
chr22	-6.53196	GGA1
chr22	-8.23054	GGT1
chr22	-8.24931	PEX26
chr22	-10.8341	HPS4
chr22	-10.8993	TRABD
chr22	-11.8785	APOBEC3C
chr22	-12.1523	ANKRD54
chr22	-13.7974	TSPO
chr3	-inf	CNOT10
chr3	-inf	MITF
chr3	-inf	PPARG
chr3	-inf	TBC1D8B
chr3	-inf	ZNF852
chr3	-2.01412	PDHB
chr3	-2.06511	MFSD1
chr3	-2.11589	POLQ
chr3	-2.11594	PDCD6IP
chr3	-2.14033	IQCJ
chr3	-2.20791	GNAI2
chr3	-2.2161	GLB1
chr3	-2.27346	TIPARP
chr3	-2.27445	PDCD10
chr3	-2.30512	C3orf17
chr3	-2.43059	ACAP2
chr3	-2.55452	PCBP4
chr3	-2.57112	TRAK1
chr3	-2.60786	DAG1
chr3	-2.6493	MMRN2
chr3	-2.72934	ZDHHC23
chr3	-2.85223	MYD88
chr3	-2.90906	NCBP2
chr3	-2.98543	ZNF589
chr3	-2.98974	RABL3
chr3	-3.06566	PBRM1
chr3	-3.09318	NGLY1
chr3	-3.23989	PIGX
chr3	-3.28115	SEC22A
chr3	-3.35145	GXYLT2
chr3	-3.36108	DZIP3
chr3	-3.3799	MBNL1
chr3	-3.74941	MST1R
chr3	-4.33186	HMCES
chr3	-4.35685	ABHD6
chr3	-4.7074	B3GALNT1
chr3	-4.83915	IQCB1
chr3	-5.88245	ALG3
chr3	-6.56284	IP6K2
chr3	-6.94466	ZMAT3
chr3	-8.97487	CLDND1
chr3	-9.85489	CEP70
chr3	-10.3978	RNF123
chr3	-10.4647	TRNT1
chr3	-10.665	MLH1
chr3	-11.1695	VIPR1
chr3	-11.6609	AMOTL2
chr3	-11.6984	RPP14
chr3	-11.7064	TSEN2
chr3	-11.7764	EDEM1
chr3	-12.5066	NISCH
chr3	-12.64	ALAS1
chr3	-13.5665	HYAL2
chr4	-inf	NDUFC1
chr4	-inf	RAB28
chr4	-inf	RAPGEF2
chr4	-2.00804	SCFD2
chr4	-2.02206	METTL14
chr4	-2.0991	SNHG8
chr4	-2.11234	MRFAP1
chr4	-2.12622	LOC645513
chr4	-2.20754	PARM1
chr4	-2.56389	C4orf33
chr4	-2.58461	LNX1
chr4	-2.71026	PDGFC
chr4	-2.86366	FAM200B
chr4	-2.89056	NPNT
chr4	-2.91015	IRF2
chr4	-2.92839	TAPT1
chr4	-3.40123	CENPE
chr4	-5.87751	FIP1L1
chr4	-6.33433	LINC01061
chr4	-6.96277	ACSL1
chr4	-8.18307	TBC1D1
chr4	-10.361	LRBA
chr4	-10.562	NFKB1
chr4	-10.7492	OCIAD1
chr4	-10.7872	POLR2B
chr4	-11.2606	AGA
chr4	-11.815	TBCK
chr4	-11.9256	TSPAN5
chr4	-12.588	MAEA
chr4	-14.495	SH3BP2
chr5	-inf	ENC1
chr5	-inf	HSD17B4
chr5	-inf	WDR70
chr5	-2.03088	DCTN4
chr5	-2.11242	FBXO4
chr5	-2.13503	FCHO2
chr5	-2.13834	PDLIM7
chr5	-2.20329	NUP107
chr5	-2.20682	GSTM3
chr5	-2.2666	GPR157
chr5	-2.45747	POC5
chr5	-2.45895	GPR151
chr5	-2.49162	PPIP5K2
chr5	-2.52749	ZFYVE16
chr5	-2.52841	BNIP1
chr5	-2.63383	MGAT1
chr5	-2.76454	NSD1
chr5	-2.90464	GALR1
chr5	-2.90897	MAP3K1
chr5	-2.92426	KIAA1191
chr5	-3.27135	SEC24A
chr5	-3.29898	MTMR12
chr5	-3.60498	SKP2
chr5	-3.67888	BOD1
chr5	-4.94169	NSA2
chr5	-8.15354	HEXB
chr5	-10.7131	HMGCR
chr5	-13.3056	NADK2
chr6	-inf	CITED2
chr6	-inf	HLA-A
chr6	-inf	PLA2G7
chr6	-inf	TBC1D7
chr6	-inf	UTRN
chr6	-2.04611	TRIM26
chr6	-2.08557	RUNX2
chr6	-2.10249	HIST1H2AD
chr6	-2.10433	PEX7
chr6	-2.1714	PNRC1
chr6	-2.20603	HIST1H2AJ
chr6	-2.24757	DTNBP1
chr6	-2.25947	MANEA
chr6	-2.27764	JARID2
chr6	-2.30579	UST
chr6	-2.38716	BTN2A1
chr6	-2.45383	HIST1H2AH
chr6	-2.4778	MCM9
chr6	-2.79053	SAMD3
chr6	-2.89986	KPNA5
chr6	-2.9389	HIST1H4A
chr6	-2.94483	HIST1H2BN
chr6	-3.13031	HIST1H3A
chr6	-4.11753	RAB23
chr6	-4.15311	BAG6
chr6	-4.71517	TTK
chr6	-5.43667	PTK7
chr6	-10.8975	MTHFD1L
chr6	-11.983	EXOC2
chr6	-13.5632	TBC1D22B
chr7	-inf	ATP5J2
chr7	-inf	KIAA0895
chr7	-inf	NT5C3A
chr7	-inf	PHKG1
chr7	-inf	PMPCB
chr7	-inf	POLD2
chr7	-inf	ZFAND2A
chr7	-inf	ZNF138
chr7	-inf	ZNF655
chr7	-2.00584	CLDN12
chr7	-2.01171	SUN1
chr7	-2.02359	RAPGEF5
chr7	-2.07762	SLC13A4
chr7	-2.15167	GUSB
chr7	-2.17655	TAF6
chr7	-2.25946	ST7
chr7	-2.28394	BZW2
chr7	-2.33052	ZKSCAN5
chr7	-2.3498	DNAAF5
chr7	-2.41722	NUB1
chr7	-2.4446	CCDC136
chr7	-2.72339	IMPDH1
chr7	-2.76159	ZMIZ2
chr7	-2.89957	GIGYF1
chr7	-2.9226	CASP2
chr7	-3.36385	SUMF2
chr7	-3.50895	SNX13
chr7	-3.69457	MPLKIP
chr7	-3.72487	CHN2
chr7	-3.84701	SAMD9
chr7	-5.18395	LOC441242
chr7	-7.32469	LMTK2
chr7	-7.99396	LOC100630923
chr7	-7.99603	EZH2
chr7	-8.46634	RAB19
chr7	-8.49132	C7orf25
chr7	-8.75226	DTX2
chr7	-9.31796	PAXIP1
chr7	-9.4766	KRIT1
chr7	-9.57262	MEST
chr7	-9.85989	FAM221A
chr7	-10.3164	DMTF1
chr7	-10.8145	ABCF2
chr7	-11.8026	SMARCD3
chr7	-11.9463	NAPEPLD
chr7	-12.1343	EPHB4
chr7	-12.6606	CYTH3
chr7	-13.0534	SBDS
chr7	-13.9066	ICA1
chr8	-inf	GRINA
chr8	-2.01896	CLN8
chr8	-2.07488	TONSL
chr8	-2.16638	C8orf58
chr8	-2.17088	ASPH
chr8	-2.31938	SLC39A14
chr8	-2.35946	NDUFAF6
chr8	-2.50454	EPHX2
chr8	-2.59578	ZNF251
chr8	-2.64607	MCM4
chr8	-2.73275	GSR
chr8	-2.80715	DCDC2
chr8	-2.8181	RRM2B
chr8	-2.89197	R3HCC1
chr8	-3.30751	DMTN
chr8	-3.34722	PLEKHA2
chr8	-3.53481	HGSNAT
chr8	-4.42286	LONRF1
chr8	-4.48804	C8orf44
chr8	-6.14422	PHF20L1
chr8	-7.06688	SDCBP
chr8	-7.24454	CSPP1
chr8	-7.68587	CHCHD7
chr8	-8.27126	UBR5
chr8	-8.50355	RAB11FIP1
chr8	-9.07859	FAM49B
chr8	-9.21703	PUF60
chr8	-10.0864	SARAF
chr8	-11.3398	SLC7A2
chr8	-12.1294	ELP3
chr8	-13.0751	AGPAT6
chr9	-inf	FANCC
chr9	-inf	PRRC2B
chr9	-inf	RGP1
chr9	-inf	UCK1
chr9	-2.00838	TTC39B
chr9	-2.202	ZCCHC7
chr9	-2.24109	RABL6
chr9	-2.30629	FAM69B
chr9	-2.40082	RABEPK
chr9	-2.4931	GAPVD1
chr9	-2.93035	ODF2
chr9	-3.1156	CCDC183
chr9	-3.4778	INIP
chr9	-4.08634	SH3GL2
chr9	-4.29484	TUBB4B
chr9	-5.19721	FAM129B
chr9	-6.75113	CNTRL
chr9	-6.946	FAM120A
chr9	-7.10597	RAD23B
chr9	-7.62392	RALGDS
chr9	-8.89856	C9orf72
chr9	-10.2521	SEMA4D
chr9	-10.3438	ZNF484
chr9	-10.7994	ABCA2
chr9	-11.4007	RANBP6
chr9	-11.621	AIF1L
chrX	-inf	ALG13
chrX	-inf	OCRL
chrX	-inf	PDZD11
chrX	-inf	SMS
chrX	-inf	SSR4
chrX	-inf	TAZ
chrX	-2.02031	MLXIP
chrX	-2.03304	XIAP
chrX	-2.12519	PRPS1
chrX	-2.1762	STK26
chrX	-2.20553	SCML2
chrX	-2.21312	CXorf23
chrX	-2.22299	AKAP17A
chrX	-2.38503	PQBP1
chrX	-2.39068	GRPR
chrX	-2.40763	ZFX
chrX	-2.84489	CCDC120
chrX	-3.27498	CXorf40A
chrX	-5.04049	MID1
chrX	-5.82465	MORF4L2
chrX	-6.56869	AMMECR1
chrX	-7.15408	ZBED1
chrX	-8.68044	SLC9A7
chrX	-8.80627	DIAPH2
chrX	-9.30232	ATP11C
chrX	-9.36053	SPIN2B
chrX	-9.56192	PHKA2
chrX	-9.58804	FANCB
chrX	-9.9449	TIMM17B
chrX	-10.1467	RPGR
chrX	-14.5037	ZRSR2
chrX	-15.3261	SEPT6
